# Supplementary material for: Influx mechanisms in the embryonic and adult rat choroid plexus: a transcriptome study
Source: Front Neurosci. 2015 Apr 28;9:123. doi: 10.3389/fnins.2015.00123 (PMC4412010; doi:10.3389/fnins.2015.00123)
Supplement: Supplementary file 1 [file Table1.XLSX]

## Sheet: Sheet1
	ID	TOTAL	PRESENT	% PRESENT	>E15	>ADULT	NO CHANGE	NOT PLEXUS	NOT RAT	<THRESHOLD
(1) high-affinity glutamate and neutral amino acid transporter	SLC1	7	4	57.1429	3	0	1	0	0	3
(2) facilitative GLUT transporter	SLC2	14	9	64.2857	3	2	4	1	2	2
(3) heavy subunits of heterodimeric amino acid transporters	SLC3	2	2	100	0	1	1	0	0	0
(4) bicarbonate transporter	SLC4	11	7	63.6364	3	2	2	1	1	2
(5) sodium glucose cotransporter	SLC5	12	6	50	3	3	0	2	0	4
(6) sodium- and chloride-dependent sodium:neurotransmitter symporters	SLC6	20	8	40	5	3	0	0	1	11
(7) cationic amino acid transporter/glycoprotein-associated	SLC7	14	9	64.2857	5	2	2	3	0	2
(8) Na+/Ca2+ exchanger	SLC8	3	2	66.6667	2	0	0	0	0	1
(9) Na+/H+ exchanger	SLC9	15	9	60	3	5	1	0	1	5
(10) sodium bile salt cotransport	SLC10	6	3	50	0	2	1	1	0	2
(11) proton coupled metal ion transporter	SLC11	2	2	100	1	0	1	0	0	0
(12) electroneutral cation-Cl cotransporter	SLC12	9	6	66.6667	1	5	0	1	0	2
(13) Na+-sulfate/carboxylate cotransporter	SLC13	5	2	40	0	1	1	1	0	2
(14) urea transporter	SLC14	2	2	100	2	0	0	0	0	0
(15) proton oligopeptide cotransporter	SLC15	4	3	75	0	2	1	1	0	0
(16) monocarboxylate transporter	SLC16	14	11	78.5714	2	7	2	1	0	2
(17) vesicular glutamate transporter	SLC17	9	4	44.4444	1	3	0	2	0	3
(18) vesicular amine transporter	SLC18	3	1	33.3333	0	1	0	1	0	1
(19) folate/thiamine transporter	SLC19	3	3	100	2	1	0	0	0	0
(20) type III Na+-phosphate cotransporter	SLC20	2	2	100	0	1	1	0	0	0
(21) organic anion transporting	SLCO	15	9	60	4	2	3	2	2	2
(22) organic cation/anion/zwitterion transporter	SLC22	25	11	44	6	5	0	4	6	4
(23) Na+-dependent ascorbic acid transporter	SLC23	4	3	75	2	1	0	0	0	1
(24) Na+/(Ca2+-K+) exchanger	SLC24	6	4	66.6667	1	2	1	0	0	2
(25) mitochondrial carrier	SLC25	46	32	69.5652	3	19	10	8	0	6
(26) multifunctional anion exchanger	SLC26	11	5	45.4545	0	3	2	0	0	6
(27) fatty acid transport proteins	SLC27	6	4	66.6667	3	1	0	0	0	2
(28) Na+-coupled nucleoside transport	SLC28	3	2	66.6667	0	2	0	0	0	1
(29) facilitative nucleoside transporter	SLC29	4	4	100	2	1	1	0	0	0
(30) zinc efflux	SLC30	10	9	90	2	4	2	0	0	1
(31) copper transporter	SLC31	2	2	100	0	1	1	0	0	0
(32) vesicular inhibitory amino acid transporter	SLC32	1	1	100	0	1	0	0	0	0
(33) Acetyl-CoA transporter	SLC33	1	1	100	0	1	0	0	0	0
(34) type II Na+-phosphate cotransporter	SLC34	3	1	33.3333	1	0	0	0	0	2
(35) nucleoside-sugar transporter	SLC35	30	23	76.6667	5	7	11	1	3	3
(36) proton-coupled amino acid transporter	SLC36	4	2	50	0	2	0	0	0	2
(37) sugar-phosphate/phosphate exchanger	SLC37	4	4	100	1	1	2	0	0	0
(38) System A & N, sodium-coupled neutral amino acid transporter	SLC38	11	10	90.9091	6	1	3	0	0	1
(39) metal ion transporter	SLC39	14	13	92.8571	2	2	6	2	0	1
(40) basolateral iron transporter	SLC40	1	1	100	0	0	1	0	0	0
(41) MgtE-like magnesium transporter	SLC41	3	1	33.3333	0	1	0	1	0	1
(42) Ammonia transporter	SLC42	3	0	0	0	0	0	1	0	2
(43) Na+-independent, system-L like amino acid transporter	SLC43	3	3	100	3	0	0	0	0	0
(44) Choline-like transporter	SLC44	5	4	80	1	2	1	0	0	1
(45) Putative sugar transporter	SLC45	4	3	75	2	0	1	0	0	1
(46) Folate transporter	SLC46	3	2	66.6667	0	2	0	0	0	1
(47) multidrug and toxin extrusion	SLC47	2	1	50	0	1	0	0	0	1
(48) Heme transporter	SLC48	1	1	100	0	1	0	0	0	0
(49) Transporters of the major facilitator superfamily	SLC49	1	0	0	0	0	0	0	1	0
(50) Sugar efflux transporters of the SWEET family	SLC50	1	0	0	0	0	0	1	0	0
(51) Transporters of steroid-derived molecules	SLC51	2	0	0	0	0	0	0	0	2
(52) Riboflavin transporter family RFVT/SLC52	SLC52	3	1	33.3333	0	0	1	0	0	2
		389	252	64.3	80	104	64	35	17	87
Table S1 SLC Subclass representation in E15 and adult rat choroid plexus
