# Supplementary material for: Influx mechanisms in the embryonic and adult rat choroid plexus: a transcriptome study
Source: Front Neurosci. 2015 Apr 28;9:123. doi: 10.3389/fnins.2015.00123 (PMC4412010; doi:10.3389/fnins.2015.00123)
Supplement: Supplementary file 2 [file Table2.XLSX]

## Sheet: embryo_transport.csv
GeneId	GeneName	GeneDescription	logFC	PVal	FC	Annotation	GO term names
ENSRNOG00000003039	Wnt3a		34.8355	1.78393e-87	3.06579e+10	ion transporter	cellular protein localization
ENSRNOG00000015465	Cep72	Uncharacterized protein [Source:UniProtKB/TrEMBL;Acc:D3ZVQ1]	34.0888	4.20818e-70	1.82704e+10	ion transporter	gamma-tubulin complex localization
ENSRNOG00000012031	St8sia2	Alpha-2,8-sialyltransferase 8B [Source:UniProtKB/Swiss-Prot;Acc:Q07977]	33.5486	2.36125e-59	1.2564e+10		Golgi apparatus
ENSRNOG00000001907	B3gnt5	UDP-GlcNAc:betaGal beta-1,3-N-acetylglucosaminyltransferase 5 [Source:UniProtKB/Swiss-Prot;Acc:Q99NB2]	32.5628	4.84979e-41	6.34433e+09		Golgi apparatus
ENSRNOG00000037712	Mfsd6l	major facilitator superfamily domain-containing protein 6-like [Source:RefSeq peptide;Acc:NP_001099257]	31.6667	1.15932e-27	3.40901e+09		transmembrane transport
ENSRNOG00000002616	Slc5a10	sodium/glucose cotransporter 5 [Source:RefSeq peptide;Acc:NP_001100477]	31.4244	2.34493e-24	2.88187e+09	ion transporter	ion transport;transporter activity;sodium ion transport;transmembrane transport;transport
ENSRNOG00000009797	Aqp3	Aquaporin-3 [Source:UniProtKB/Swiss-Prot;Acc:P47862]	31.1381	9.36544e-21	2.3632e+09	aquaporin;channel	transporter activity;urea transport;water transport;glycerol channel activity;glycerol transport;water channel activity;transmembrane transport;transport
ENSRNOG00000030784	Hbe2	hemoglobin, epsilon 2 [Source:RefSeq peptide;Acc:NP_001019976]	31.076	5.06279e-20	2.26365e+09		transport;oxygen transporter activity
ENSRNOG00000026472	Kctd8	BTB/POZ domain-containing protein KCTD8 [Source:RefSeq peptide;Acc:NP_001093642]	31.0245	2.00175e-19	2.18427e+09	ion transporter;channel	potassium ion transport;ion channel activity;voltage-gated potassium channel activity
ENSRNOG00000030698	Cyp26c1	Uncharacterized protein [Source:UniProtKB/TrEMBL;Acc:D4AAL3]	31.0212	2.00175e-19	2.17924e+09		electron carrier activity
ENSRNOG00000009284	Foxa1	Hepatocyte nuclear factor 3-alpha [Source:UniProtKB/Swiss-Prot;Acc:P23512]	30.8752	8.97628e-19	1.96953e+09		tube morphogenesis
ENSRNOG00000001422	LOC685612		10.3911	3.76983e-91	1342.91		Golgi apparatus
ENSRNOG00000029286	Hbe1	hemoglobin, epsilon 1 [Source:RefSeq peptide;Acc:NP_001008890]	9.58001	3.21856e-199	765.367		transport;oxygen transporter activity
ENSRNOG00000032178	Cenpa	centromere protein A [Source:RefSeq peptide;Acc:NP_001100181]	9.33423	9.6078e-89	645.483	ion transporter	protein localization to chromosome, centromeric region
ENSRNOG00000015750	Wnt7b	protein Wnt-7b [Source:RefSeq peptide;Acc:NP_001009695]	9.03667	6.13964e-61	525.18		vasculature development
ENSRNOG00000000632	Cdk1	Cell division protein kinase 1 [Source:UniProtKB/Swiss-Prot;Acc:P39951]	8.18758	2.55771e-127	291.547	ion transporter	protein localization to kinetochore
ENSRNOG00000033923	D4A6S5_RAT	aldehyde oxidase 3-like 1 [Source:RefSeq peptide;Acc:NP_001008522]	8.10468	2.28128e-104	275.265		electron carrier activity
ENSRNOG00000007906	Bub1b		7.73139	1.39279e-110	212.51	ion transporter	protein localization to kinetochore
ENSRNOG00000032075	Kcnh3	Potassium voltage-gated channel subfamily H member 3 [Source:UniProtKB/Swiss-Prot;Acc:O89047]	7.68065	1.58924e-36	205.166	ion transporter;channel	voltage-gated ion channel activity;voltage-gated potassium channel activity;ion channel activity;ion transport;potassium ion transport;transmembrane transport
ENSRNOG00000017054	Kcne3	Potassium voltage-gated channel subfamily E member 3 [Source:UniProtKB/Swiss-Prot;Acc:Q9JJV7]	7.42476	2.28512e-47	171.82	ion transporter;channel	ion transport;regulation of potassium ion transport;voltage-gated ion channel activity;voltage-gated potassium channel activity
ENSRNOG00000018187	Racgap1	rac GTPase-activating protein 1 [Source:RefSeq peptide;Acc:NP_001101582]	7.32603	4.29924e-107	160.455		sulfate transport
ENSRNOG00000036960	ABCC9_RAT	ATP-binding cassette sub-family C member 9 [Source:UniProtKB/Swiss-Prot;Acc:Q63563]	7.17331	1.56359e-42	144.339	ion transporter;Abc;channel	potassium ion transport;potassium channel activity;ATPase activity, coupled to transmembrane movement of substances;transport;transmembrane transport
ENSRNOG00000020484	Trpm5	transient receptor potential cation channel subfamily M member 5 [Source:RefSeq peptide;Acc:NP_001178825]	7.14787	9.35502e-60	141.815	ion transporter;channel	ion transport;transmembrane transport;ion channel activity
ENSRNOG00000029212	Vcan	Versican core protein [Source:UniProtKB/Swiss-Prot;Acc:Q9ERB4]	7.06814	2.29415e-116	134.191		cellular component movement
ENSRNOG00000010121	Lef1	Lymphoid enhancer-binding factor 1 [Source:UniProtKB/Swiss-Prot;Acc:Q9QXN1]	7.02064	1.11837e-71	129.844		vasculature development
ENSRNOG00000000588	Slc16a10	Monocarboxylate transporter 10 [Source:UniProtKB/Swiss-Prot;Acc:Q91Y77]	6.91496	8.99849e-109	120.673		transmembrane transport
ENSRNOG00000030487	Lrp2	Low-density lipoprotein receptor-related protein 2 [Source:UniProtKB/Swiss-Prot;Acc:P98158]	6.89997	7.07138e-80	119.426		Golgi apparatus;endosome transport;lipoprotein transporter activity;lipoprotein transport;coated pit;receptor-mediated endocytosis
ENSRNOG00000018815	Plk1	Serine/threonine-protein kinase PLK1 [Source:UniProtKB/Swiss-Prot;Acc:Q62673]	6.88671	3.55541e-94	118.333	ion transporter	protein localization to chromatin
ENSRNOG00000003694	Prox1	prospero homeobox protein 1 [Source:RefSeq peptide;Acc:NP_001100671]	6.88111	3.06425e-59	117.875		venous blood vessel morphogenesis;aorta smooth muscle tissue morphogenesis
ENSRNOG00000027035	Sgol2	Uncharacterized protein [Source:UniProtKB/TrEMBL;Acc:D3ZWI4]	6.81925	6.39125e-58	112.927	ion transporter	protein localization
ENSRNOG00000027767	Slc38a5	Sodium-coupled neutral amino acid transporter 5 [Source:UniProtKB/Swiss-Prot;Acc:A2VCW5]	6.60857	1.73987e-84	97.5837		amino acid transmembrane transporter activity;neutral amino acid transmembrane transporter activity;glycine transport;neutral amino acid transport;glycine transmembrane transporter activity
ENSRNOG00000005420	Abcg8	ATP-binding cassette sub-family G member 8 [Source:RefSeq peptide;Acc:NP_569098]	6.47292	1.29739e-71	88.8263	Abc	cholesterol transporter activity;phospholipid transport;sterol transport
ENSRNOG00000011133	Trpc4_v2	Short transient receptor potential channel 4 [Source:UniProtKB/Swiss-Prot;Acc:O35119]	6.42239	2.10061e-30	85.7694	ion transporter;channel	regulation of calcium ion transport;calcium channel activity;calcium ion transport;store-operated calcium channel activity;ion channel activity;ion transport;transmembrane transport
ENSRNOG00000014313	D4AAU2_RAT	Uncharacterized protein [Source:UniProtKB/TrEMBL;Acc:D4AAU2]	6.25369	1.24019e-77	76.3041	ion transporter	calcium ion transport
ENSRNOG00000007625	B3galt1	beta-1,3-galactosyltransferase 1 [Source:RefSeq peptide;Acc:NP_001102424]	6.2432	1.97241e-54	75.7512		Golgi apparatus
ENSRNOG00000013925	Nox4	NADPH oxidase 4 [Source:UniProtKB/Swiss-Prot;Acc:Q924V1]	6.20768	5.62513e-17	73.9092	ion transporter	electron carrier activity;bone resorption
ENSRNOG00000004033	D3ZWK9_RAT	Sema domain, transmembrane domain (TM), and cytoplasmic domain, (Semaphorin) 6A (Predicted), isoform CRA_aUncharacterized protein [Source:UniProtKB/TrEMBL;Acc:D3ZAG0]	6.08477	1.67495e-95	67.8732	ion transporter	centrosome localization
ENSRNOG00000008347	Slc43a3	solute carrier family 43 member 3 [Source:RefSeq peptide;Acc:NP_001101213]	5.96782	3.0164e-75	62.5883		transmembrane transport
ENSRNOG00000020951	Slc4a1	Band 3 anion transport protein [Source:UniProtKB/Swiss-Prot;Acc:P23562]	5.88221	1.17206e-98	58.9824	ion transporter	transporter activity;anion transport;anion:anion antiporter activity;chloride transport;chloride transmembrane transporter activity;anion transmembrane transporter activity;bicarbonate transport;transport
ENSRNOG00000001575	Grik1	Glutamate receptor, ionotropic kainate 1 [Source:UniProtKB/Swiss-Prot;Acc:P22756]	5.87838	1.32815e-70	58.826	ion transporter;channel;transmitter receptor	ion transport;extracellular-glutamate-gated ion channel activity;ion channel activity;voltage-gated cation channel activity
ENSRNOG00000011901	Rrad	GTP-binding protein RAD [Source:UniProtKB/Swiss-Prot;Acc:P55043]	5.73039	4.26907e-37	53.0908		protein transport
ENSRNOG00000014232	P2ry1	P2Y purinoceptor 1 [Source:UniProtKB/Swiss-Prot;Acc:P49651]	5.69562	1.90447e-74	51.8265	ion transporter;transmitter receptor	positive regulation of ion transport
ENSRNOG00000013661	Kif26a	kinesin-like protein KIF26A [Source:RefSeq peptide;Acc:NP_001163819]	5.67282	2.16189e-71	51.0138		enteric nervous system development
ENSRNOG00000031347	Robo4	Roundabout homolog 4 [Source:UniProtKB/Swiss-Prot;Acc:Q80W87]	5.64679	1.12469e-60	50.1017		transporter activity;transmembrane transport;transport
ENSRNOG00000029980	Zbtb16	zinc finger and BTB domain-containing protein 16 [Source:RefSeq peptide;Acc:NP_001013199]	5.58812	2.43714e-31	48.105	ion transporter	protein localization to nucleus
ENSRNOG00000000572	Chst3	Carbohydrate sulfotransferase 3 [Source:UniProtKB/Swiss-Prot;Acc:Q9QZL2]	5.56457	1.5778e-25	47.3262		Golgi apparatus
ENSRNOG00000010210	Slc7a11<sup>Tn(sb-T2/Bart3)2.266Mcwi</sup>	solute carrier family 7 (cationic amino acid transporter, y+ system), member 11 [Source:RefSeq peptide;Acc:NP_001101143]	5.4691	6.51543e-92	44.2959		amino acid transmembrane transporter activity;amino acid transport;transport;transmembrane transport
ENSRNOG00000027592	Rerg		5.46822	7.23041e-25	44.2689		protein transport
ENSRNOG00000016650	Slc30a2	Zinc transporter 2 [Source:UniProtKB/Swiss-Prot;Acc:Q62941]	5.443	1.36144e-62	43.5017	ion transporter	zinc ion transmembrane transporter activity;transmembrane transport;zinc ion transport;cation transmembrane transporter activity;cation transport
ENSRNOG00000040287	Cyp1b1	Cytochrome P450 1B1 [Source:UniProtKB/Swiss-Prot;Acc:Q64678]	5.41172	4.74375e-71	42.5686		electron carrier activity
ENSRNOG00000003262	Cacng4	Voltage-dependent calcium channel gamma-4 subunit [Source:UniProtKB/Swiss-Prot;Acc:Q8VHW9]	5.41051	6.67452e-48	42.5329	ion transporter;channel	ion transport;calcium ion transport;voltage-gated calcium channel activity;voltage-gated ion channel activity
ENSRNOG00000004258	Chst7	Carbohydrate sulfotransferase 7 [Source:UniProtKB/Swiss-Prot;Acc:Q6XQG8]	5.40322	3.39612e-35	42.3186		Golgi apparatus
ENSRNOG00000006122	Igf2bp1	Insulin-like growth factor 2 mRNA-binding protein 1 [Source:UniProtKB/Swiss-Prot;Acc:Q8CGX0]	5.38529	1.75325e-74	41.796	ion transporter	RNA localization
ENSRNOG00000005659	Aurkb	Serine/threonine-protein kinase 12 [Source:UniProtKB/Swiss-Prot;Acc:O55099]	5.2837	2.50841e-71	38.9539	ion transporter	protein localization to kinetochore
ENSRNOG00000016393	Slc14a2_v1	Urea transporter 2 [Source:UniProtKB/Swiss-Prot;Acc:Q62668]	5.2723	5.65886e-16	38.6475		urea transmembrane transporter activity;urea transport;urea transmembrane transport;transport
ENSRNOG00000007830	Apold1	Apolipoprotein L domain-containing protein 1 [Source:UniProtKB/Swiss-Prot;Acc:Q6B959]	5.25733	1.25983e-69	38.2484		lipid transport
ENSRNOG00000031287	Cacna2d3	Voltage-dependent calcium channel subunit alpha-2/delta-3Voltage-dependent calcium channel subunit alpha-2-3Voltage-dependent calcium channel subunit delta-3 [Source:UniProtKB/Swiss-Prot;Acc:Q8CFG5]	5.22161	2.70406e-16	37.3131	ion transporter;channel	ion transport;calcium ion transport;voltage-gated calcium channel activity;voltage-gated ion channel activity
ENSRNOG00000012508	Slc39a8	Zinc transporter ZIP8 [Source:UniProtKB/Swiss-Prot;Acc:Q5FVQ0]	5.19493	8.54281e-73	36.6293	ion transporter	ion transport;zinc ion transport;metal ion transport;transmembrane transport;metal ion transmembrane transporter activity
ENSRNOG00000003897	Col1a1	Collagen alpha-1(I) chain [Source:UniProtKB/Swiss-Prot;Acc:P02454]	5.18395	7.04975e-85	36.3517	ion transporter	protein localization to nucleus;protein transport
ENSRNOG00000018116	Kcna3	Potassium voltage-gated channel subfamily A member 3 [Source:UniProtKB/Swiss-Prot;Acc:P15384]	5.14488	1.14416e-24	35.3803	ion transporter;channel	voltage-gated ion channel activity;voltage-gated potassium channel activity;ion channel activity;ion transport;potassium ion transport;transmembrane transport
ENSRNOG00000003476	Slc6a4	Sodium-dependent serotonin transporter [Source:UniProtKB/Swiss-Prot;Acc:P31652]	5.1446	1.55682e-20	35.3737		monoamine transport;symporter activity;endomembrane system;serotonin transport;serotonin transmembrane transporter activity;neurotransmitter transport;monoamine transmembrane transporter activity
ENSRNOG00000002397	Slc30a10	zinc transporter 10 [Source:RefSeq peptide;Acc:NP_001099455]	5.13757	1.97337e-42	35.2015	ion transporter	cation transport;transmembrane transport;cation transmembrane transporter activity
ENSRNOG00000006470	Camk1g	Calcium/calmodulin-dependent protein kinase type 1G [Source:UniProtKB/Swiss-Prot;Acc:Q7TNJ7]	5.13251	1.44341e-43	35.0783		Golgi apparatus;endomembrane system
ENSRNOG00000033575	Emid1	EMI domain-containing protein 1 [Source:RefSeq peptide;Acc:NP_001102937]	5.12888	1.43271e-30	34.9901		Golgi apparatus
ENSRNOG00000007364	Rab15	Ras-related protein Rab-15 [Source:UniProtKB/Swiss-Prot;Acc:P35289]	5.06793	3.31496e-63	33.5429		nucleocytoplasmic transport;intracellular protein transport;protein transport
ENSRNOG00000002349	Gabra2	Gamma-aminobutyric acid receptor subunit alpha-2 [Source:UniProtKB/Swiss-Prot;Acc:P23576]	5.01052	8.59222e-56	32.2343	ion transporter;channel	ion transport;chloride channel activity;ion channel activity;neurotransmitter transport;extracellular ligand-gated ion channel activity;transport
ENSRNOG00000016358	Apba2	Amyloid beta A4 precursor protein-binding family A member 2 [Source:UniProtKB/Swiss-Prot;Acc:O35431]	5.00018	6.29098e-55	32.004		protein transport
ENSRNOG00000005542	Apob	Apolipoprotein B-100Apolipoprotein B-48 [Source:UniProtKB/Swiss-Prot;Acc:Q7TMA5]	4.97236	1.85837e-25	31.3927		very-low-density lipoprotein particle;cholesterol transporter activity;artery morphogenesis;low-density lipoprotein particle;lipid transporter activity;mature chylomicron;cholesterol transport;lipoprotein transport;lipid transport;transport
ENSRNOG00000023085	Silv	melanocyte protein Pmel 17 [Source:RefSeq peptide;Acc:NP_001102199]	4.95345	7.16832e-48	30.9841		Golgi apparatus
ENSRNOG00000015903	Add2	Beta-adducin [Source:UniProtKB/Swiss-Prot;Acc:Q05764]	4.93384	3.07072e-61	30.5656	ion transporter	ion transport
ENSRNOG00000003132	Mip	Lens fiber major intrinsic protein [Source:UniProtKB/Swiss-Prot;Acc:P09011]	4.91345	6.92681e-63	30.1368	channel	transporter activity;transport;water transport;water channel activity;transmembrane transport;canalicular bile acid transport
ENSRNOG00000013324	Cdh5	cadherin-5 [Source:RefSeq peptide;Acc:NP_001100877]	4.87125	1.79185e-72	29.2679	ion transporter;channel	ion channel binding
ENSRNOG00000033531	Cacna2d1	Voltage-dependent calcium channel subunit alpha-2/delta-1Voltage-dependent calcium channel subunit alpha-2-1Voltage-dependent calcium channel subunit delta-1 [Source:UniProtKB/Swiss-Prot;Acc:P54290]	4.85581	4.03731e-43	28.9564	ion transporter;channel	regulation of calcium ion transport;voltage-gated ion channel activity;voltage-gated calcium channel activity;calcium ion transport;regulation of calcium ion transport via voltage-gated calcium channel activity;ion transport
ENSRNOG00000010625	Dnmt3b	DNA (cytosine-5)-methyltransferase 3B [Source:RefSeq peptide;Acc:NP_001003959]	4.85281	9.36978e-43	28.8963	ion transporter	protein complex localization
ENSRNOG00000019753	Kcna6	Potassium voltage-gated channel subfamily A member 6 [Source:UniProtKB/Swiss-Prot;Acc:P17659]	4.84085	2.26166e-29	28.6577	ion transporter;channel	voltage-gated ion channel activity;voltage-gated potassium channel activity;ion channel activity;ion transport;potassium ion transport;transmembrane transport
ENSRNOG00000029914	Cacna1i	voltage-dependent T-type calcium channel subunit alpha-1I [Source:RefSeq peptide;Acc:NP_064469]	4.82142	1.12747e-16	28.2743	ion transporter;channel	ion transport;transmembrane transport;ion channel activity
ENSRNOG00000014348	Cacng8	Voltage-dependent calcium channel gamma-8 subunit [Source:UniProtKB/Swiss-Prot;Acc:Q8VHW5]	4.81741	6.4066e-31	28.1958	ion transporter;channel	ion transport;calcium ion transport;calcium channel activity;voltage-gated ion channel activity
ENSRNOG00000015982	Wnt11	wingless-type MMTV integration site family, member 11 [Source:RefSeq peptide;Acc:NP_536326]	4.79336	1.33377e-30	27.7297	ion transporter	artery morphogenesis;protein localization at cell surface
ENSRNOG00000007338	Fbln2	Fibulin-2 isoform a [Source:UniProtKB/TrEMBL;Acc:Q8CJG6]	4.78406	3.99048e-60	27.5514		electron carrier activity
ENSRNOG00000005250	Abcg5	ATP-binding cassette sub-family G member 5 [Source:UniProtKB/Swiss-Prot;Acc:Q99PE7]	4.76242	3.97072e-73	27.1413	Abc	cholesterol transporter activity;ATP-binding cassette (ABC) transporter complex;cholesterol transport;sterol transport;transport
ENSRNOG00000018059	Ihh	indian hedgehog homolog [Source:RefSeq peptide;Acc:NP_445836]	4.76213	4.08108e-16	27.136		vasculature development
ENSRNOG00000006174	Grid2	Glutamate receptor delta-2 subunit [Source:UniProtKB/Swiss-Prot;Acc:Q63226]	4.71577	2.1025e-31	26.2777	ion transporter;channel;transmitter receptor	ion transport;transporter activity;transport;extracellular-glutamate-gated ion channel activity;ion channel activity
ENSRNOG00000025946	Igf2bp2	Uncharacterized protein [Source:UniProtKB/TrEMBL;Acc:D3ZBH2]	4.70575	2.98913e-65	26.0958		cytoskeletal part
ENSRNOG00000008243	Slc43a1	large neutral amino acids transporter small subunit 3 [Source:RefSeq peptide;Acc:NP_001101212]	4.66082	3.10807e-37	25.2957		neutral amino acid transmembrane transporter activity;transmembrane transport;neutral amino acid transport;L-amino acid transport;L-amino acid transmembrane transporter activity
ENSRNOG00000020821	Clip3	CAP-Gly domain-containing linker protein 3 [Source:RefSeq peptide;Acc:NP_001100971]	4.60425	9.02415e-65	24.323	ion transporter	positive regulation of glucose transport;chaperone-mediated protein transport
ENSRNOG00000001152	GLP1R_RAT	Glucagon-like peptide 1 receptor [Source:UniProtKB/Swiss-Prot;Acc:P32301]	4.58223	3.82589e-48	23.9545	ion transporter;channel	positive regulation of calcium ion transport via voltage-gated calcium channel activity
ENSRNOG00000001302	Adora2a	Adenosine receptor A2a [Source:UniProtKB/Swiss-Prot;Acc:P30543]	4.58053	7.95232e-48	23.9263	ion transporter;channel	regulation of calcium ion transport via voltage-gated calcium channel activity;endomembrane system
ENSRNOG00000010060	Panx1	Pannexin-1 [Source:UniProtKB/Swiss-Prot;Acc:P60570]	4.56621	9.05707e-48	23.6901	ion transporter;channel	cation transport;gap junction hemi-channel activity;calcium channel activity;leak channel activity;calcium ion transport;ion channel activity;calcium ion transmembrane transport;gap junction channel activity
ENSRNOG00000009113	Marcksl1	MARCKS-related protein [Source:UniProtKB/Swiss-Prot;Acc:Q9EPH2]	4.56133	2.50128e-70	23.61		vesicle-mediated transport
ENSRNOG00000012744	RGD1309350	5-hydroxyisourate hydrolase [Source:RefSeq peptide;Acc:NP_001127979]	4.52097	2.87823e-19	22.9587		transport
ENSRNOG00000014395	Gli3	GLI-Kruppel family member GLI3 [Source:RefSeq peptide;Acc:NP_536330]	4.44508	1.68495e-63	21.7823		tube development
ENSRNOG00000028991	Kcnb2	Potassium voltage-gated channel subfamily B member 2 [Source:UniProtKB/Swiss-Prot;Acc:Q63099]	4.39705	2.48097e-18	21.069	ion transporter;channel	voltage-gated ion channel activity;voltage-gated potassium channel activity;ion channel activity;ion transport;potassium ion transport;transmembrane transport
ENSRNOG00000003866	Cxcr4	C-X-C chemokine receptor type 4 [Source:UniProtKB/Swiss-Prot;Acc:O08565]	4.38094	7.18932e-51	20.8351	ion transporter	regulation of calcium ion transport
ENSRNOG00000005727	Galnt3	polypeptide N-acetylgalactosaminyltransferase 3 [Source:RefSeq peptide;Acc:NP_001015032]	4.37633	2.16017e-39	20.7686		Golgi apparatus
ENSRNOG00000002948	Abcc3	Canalicular multispecific organic anion transporter 2 [Source:UniProtKB/Swiss-Prot;Acc:O88563]	4.36674	2.71042e-45	20.631	Abc	transporter activity;drug transmembrane transport;xenobiotic-transporting ATPase activity;drug transmembrane transporter activity;transport;ATPase activity, coupled to transmembrane movement of substances;drug transport;transmembrane transport;canalicular bile acid transport
ENSRNOG00000019128	LOC501189	ST8 alpha-N-acetyl-neuraminide alpha-2,8-sialyltransferase 4 [Source:RefSeq peptide;Acc:NP_446366]	4.35394	6.86315e-31	20.4487		Golgi apparatus
ENSRNOG00000008246	Emilin1	EMILIN-1 [Source:RefSeq peptide;Acc:NP_001100180]	4.3431	1.33228e-59	20.2956		vesicle-mediated transport
ENSRNOG00000001143	Cit	citron Rho-interacting kinase [Source:RefSeq peptide;Acc:NP_001025082]	4.33381	7.0909e-53	20.1654		Golgi apparatus
ENSRNOG00000006548	Mrc2	C-type mannose receptor 2 [Source:UniProtKB/Swiss-Prot;Acc:Q4TU93]	4.31804	2.76307e-61	19.9462		endocytosis
ENSRNOG00000021204	LOC686151		4.29659	1.60596e-37	19.6518	ion transporter	regulation of cohesin localization to chromatin
ENSRNOG00000009014	Slc35f2	solute carrier family 35 member F2 [Source:RefSeq peptide;Acc:NP_001100292]	4.28003	2.91337e-23	19.4275		transmembrane transport
ENSRNOG00000038909	Pou3f3	POU domain, class 3, transcription factor 3 [Source:UniProtKB/Swiss-Prot;Acc:Q63262]	4.26864	5.65614e-45	19.2747		metanephric thick ascending limb development;metanephric ascending thin limb development
ENSRNOG00000008904	Fli1	Friend leukemia integration 1 transcription factor [Source:RefSeq peptide;Acc:NP_001017381]	4.17733	8.25993e-47	18.0927	ion transporter	blood circulation
ENSRNOG00000006084	Cngb3		4.16069	4.99191e-24	17.8851	ion transporter;channel	intracellular cGMP activated cation channel activity;ion transport;transmembrane transport;ion channel activity
ENSRNOG00000021285	Celsr1	cadherin, EGF LAG seven-pass G-type receptor 1 (flamingo homolog, Drosophila) Gene [Source:MGI Symbol;Acc:MGI:1100883]	4.1322	1.91101e-57	17.5355	ion transporter	protein localization involved in establishment of planar polarity;apical protein localization
ENSRNOG00000005978	DOC2B_RAT	Double C2-like domain-containing protein beta [Source:UniProtKB/Swiss-Prot;Acc:P70610]	4.12397	3.64586e-13	17.4356	ion transporter	transporter activity;protein localization
ENSRNOG00000033348	Duox1	Dual oxidase 1 [Source:UniProtKB/Swiss-Prot;Acc:Q8CIY2]	4.1066	6.8106e-17	17.227		electron carrier activity
ENSRNOG00000003813	Kcnk10	Potassium channel subfamily K member 10 [Source:UniProtKB/Swiss-Prot;Acc:Q9JIS4]	4.09709	9.00503e-17	17.1139	ion transporter;channel	ion transport;potassium ion transport;potassium channel activity;voltage-gated ion channel activity
ENSRNOG00000002303	Kcnj12	ATP-sensitive inward rectifier potassium channel 12 [Source:UniProtKB/Swiss-Prot;Acc:P52188]	4.08436	4.22176e-35	16.9635	ion transporter;channel	ion transport;potassium ion transport;voltage-gated ion channel activity
ENSRNOG00000021811	D3ZJU3_RAT	Uncharacterized protein [Source:UniProtKB/TrEMBL;Acc:D3ZJU3]	4.08364	1.57877e-16	16.955		transporter activity;glucose transport
ENSRNOG00000016248	Sox18	transcription factor SOX-18 [Source:RefSeq peptide;Acc:NP_001019952]	4.08035	4.70889e-47	16.9163		vasculature development
ENSRNOG00000028683	SIA7C_RAT	Alpha-N-acetylgalactosaminide alpha-2,6-sialyltransferase 3 [Source:UniProtKB/Swiss-Prot;Acc:Q64686]	4.07912	7.87107e-35	16.9019		Golgi apparatus
ENSRNOG00000019313	Arl4c	Uncharacterized protein [Source:UniProtKB/TrEMBL;Acc:D3ZQ92]	4.04823	4.58377e-41	16.544		intracellular protein transport;endocytic recycling;protein transport
ENSRNOG00000016368	Ppp1r14c	Protein phosphatase 1 regulatory subunit 14C [Source:UniProtKB/Swiss-Prot;Acc:Q8R4R9]	4.04719	3.64447e-16	16.532		endomembrane system
ENSRNOG00000005206	Kcnq3	Potassium voltage-gated channel subfamily KQT member 3 [Source:UniProtKB/Swiss-Prot;Acc:O88944]	4.03748	3.27095e-22	16.4211	ion transporter;channel	voltage-gated ion channel activity;voltage-gated potassium channel activity;ion channel activity;ion transport;potassium ion transport;transmembrane transport
ENSRNOG00000018992	Dpysl3	Dihydropyrimidinase-related protein 3 [Source:UniProtKB/Swiss-Prot;Acc:Q62952]	4.01953	2.02524e-47	16.2181		exocytic vesicle
ENSRNOG00000000924	Slc7a1	High affinity cationic amino acid transporter 1 [Source:UniProtKB/Swiss-Prot;Acc:P30823]	3.99018	1.10646e-56	15.8915	ion transporter	amino acid transport;amino acid transmembrane transporter activity;cationic amino acid transmembrane transporter activity;basic amino acid transport;arginine transmembrane transporter activity;arginine transport;transmembrane transport;transport
ENSRNOG00000002343	Uchl1	Ubiquitin carboxyl-terminal hydrolase isozyme L1 [Source:UniProtKB/Swiss-Prot;Acc:Q00981]	3.94951	1.14788e-53	15.4498	ion transporter	axon transport of mitochondrion
ENSRNOG00000007014	Cnksr2	Connector enhancer of kinase suppressor of ras 2 [Source:UniProtKB/Swiss-Prot;Acc:Q9Z1T4]	3.94918	1.50612e-29	15.4463		Golgi apparatus
ENSRNOG00000029871	Slc8a3	Sodium/calcium exchanger 3 [Source:UniProtKB/Swiss-Prot;Acc:P70549]	3.93354	3.41507e-35	15.2797	ion transporter	calcium ion transport into cytosol;calcium ion transport;ion transport;antiporter activity;sodium ion transport;transmembrane transport
ENSRNOG00000014357	Gja4	Gap junction alpha-4 protein [Source:UniProtKB/Swiss-Prot;Acc:Q03190]	3.92326	1.67777e-39	15.1712	ion transporter	calcium ion transport;connexon complex
ENSRNOG00000024244	Ttyh3	protein tweety homolog 3 [Source:RefSeq peptide;Acc:NP_001100594]	3.90428	3.73954e-55	14.9729	channel	chloride transport;chloride channel activity
ENSRNOG00000024886	Ext1	exostosin 1 [Source:RefSeq peptide;Acc:NP_001124012]	3.89309	8.42992e-54	14.8572		Golgi apparatus
ENSRNOG00000016412	Fxyd6	FXYD domain-containing ion transport regulator 6 [Source:UniProtKB/Swiss-Prot;Acc:Q91XV6]	3.88324	5.37127e-18	14.7561	ion transporter;channel	ion transport;ion channel activity
ENSRNOG00000009348	Nos3	Nitric oxide synthase, endothelial [Source:UniProtKB/Swiss-Prot;Acc:Q62600]	3.87841	2.05761e-44	14.7068	ion transporter	negative regulation of calcium ion transport;regulation of sodium ion transport;negative regulation of potassium ion transport;Golgi apparatus
ENSRNOG00000022297	Kcnmb4	Calcium-activated potassium channel subunit beta-4 [Source:UniProtKB/Swiss-Prot;Acc:Q9ESK8]	3.87496	4.7717e-25	14.6717	ion transporter;channel	ion transport;potassium ion transport;ion channel activity;calcium-activated potassium channel activity
ENSRNOG00000006970	Ntn3	netrin 3 [Source:RefSeq peptide;Acc:NP_446184]	3.87276	2.25591e-27	14.6493		Golgi apparatus
ENSRNOG00000005291	Slc38a1	Sodium-coupled neutral amino acid transporter 1 [Source:UniProtKB/Swiss-Prot;Acc:Q9JM15]	3.86544	4.53892e-48	14.5752	ion transporter	amino acid transport;symporter activity;glutamine transport;ion transport;L-glutamine transmembrane transporter activity;sodium ion transport
ENSRNOG00000029886	Hba-a2	Hemoglobin subunit alpha-1/2 [Source:UniProtKB/Swiss-Prot;Acc:P01946]	3.84663	8.99865e-55	14.3863		transport;oxygen transporter activity
ENSRNOG00000018279	Sfxn1	Sideroflexin-1 [Source:UniProtKB/Swiss-Prot;Acc:Q63965]	3.84543	2.2535e-47	14.3744	ion transporter	cation transport;cation transmembrane transporter activity;transmembrane transport;iron ion transport
ENSRNOG00000009019	Slc6a6	Sodium- and chloride-dependent taurine transporter [Source:UniProtKB/Swiss-Prot;Acc:P31643]	3.81851	1.18995e-44	14.1087		taurine transport;taurine transmembrane transporter activity;symporter activity;neurotransmitter transport
ENSRNOG00000013463	Kcnj8	ATP-sensitive inward rectifier potassium channel 8 [Source:UniProtKB/Swiss-Prot;Acc:Q63664]	3.80075	1.75109e-34	13.9361	ion transporter;channel	ion transport;potassium ion transport;voltage-gated ion channel activity
ENSRNOG00000012134	Scn4a	Sodium channel protein type 4 subunit alpha [Source:UniProtKB/Swiss-Prot;Acc:P15390]	3.79728	2.9335e-15	13.9025	ion transporter;channel	voltage-gated ion channel activity;voltage-gated sodium channel activity;ion channel activity;ion transport;sodium ion transport;transmembrane transport
ENSRNOG00000027468	Slc6a15	Orphan sodium- and chloride-dependent neurotransmitter transporter NTT73 [Source:UniProtKB/Swiss-Prot;Acc:Q08469]	3.79617	4.85787e-52	13.8919		symporter activity;neurotransmitter transport
ENSRNOG00000018215	Slc22a6	Solute carrier family 22 member 6 [Source:UniProtKB/Swiss-Prot;Acc:O35956]	3.78795	9.77724e-39	13.813	ion transporter	transporter activity;anion transport;organic anion transport;organic anion transmembrane transporter activity;ion transport;sodium-independent organic anion transport;ion transmembrane transporter activity;transmembrane transport;transport;sodium-independent organic anion transmembrane transporter activity
ENSRNOG00000028743	Gal3st3	galactose-3-O-sulfotransferase 3 [Source:RefSeq peptide;Acc:NP_001019461]	3.77279	8.62967e-29	13.6686		Golgi apparatus
ENSRNOG00000018346	Agtr1a	Type-1A angiotensin II receptor [Source:UniProtKB/Swiss-Prot;Acc:P25095]	3.75885	3.23955e-29	13.5372		Golgi apparatus;endomembrane system
ENSRNOG00000033791	Apc2	adenomatous polyposis coli protein 2 [Source:RefSeq peptide;Acc:NP_001100239]	3.7336	2.25229e-45	13.3023		Golgi apparatus
ENSRNOG00000008475	Fut9	Alpha-(1,3)-fucosyltransferase [Source:UniProtKB/Swiss-Prot;Acc:Q99JB3]	3.70292	1.10834e-18	13.0224		Golgi apparatus
ENSRNOG00000019716	Ntf3	Neurotrophin-3 [Source:UniProtKB/Swiss-Prot;Acc:P18280]	3.69449	1.4701e-11	12.9465		enteric nervous system development
ENSRNOG00000005369	Kcnj3	G protein-activated inward rectifier potassium channel 1 [Source:UniProtKB/Swiss-Prot;Acc:P63251]	3.6904	2.95647e-28	12.9099	ion transporter;channel	ion transport;potassium ion transport;voltage-gated ion channel activity
ENSRNOG00000008966	D3ZZM7_RAT	solute carrier organic anion transporter family member 5A1 [Source:RefSeq peptide;Acc:NP_001101368]	3.69017	5.1664e-24	12.9078		transporter activity;transmembrane transport;transport
ENSRNOG00000020415	Ramp2	Receptor activity-modifying protein 2 [Source:UniProtKB/Swiss-Prot;Acc:Q9JHJ1]	3.68037	2.02976e-43	12.8204		intracellular protein transport;protein transporter activity;transport
ENSRNOG00000019322	Notch1	Neurogenic locus notch homolog protein 1Notch 1 extracellular truncationNotch 1 intracellular domain [Source:UniProtKB/Swiss-Prot;Acc:Q07008]	3.67876	1.53083e-47	12.8061		Golgi apparatus
ENSRNOG00000019938	Slc23a1	Solute carrier family 23 member 1 [Source:UniProtKB/Swiss-Prot;Acc:Q9WTW7]	3.65931	3.6542e-19	12.6346	ion transporter	transporter activity;L-ascorbic acid transporter activity;symporter activity;ion transport;sodium ion transport;L-ascorbic acid transport;transmembrane transport;transport
ENSRNOG00000013527	LOC100360403	ATP-binding cassette, subfamily C (CFTR/MRP), member 9 (Abcc9), mRNA [Source:RefSeq DNA;Acc:NM_013040]	3.63246	5.08796e-36	12.4017	channel	potassium channel activity;transmembrane transport;ATPase activity, coupled to transmembrane movement of substances
ENSRNOG00000006611	NOSTN_RAT	Nostrin [Source:UniProtKB/Swiss-Prot;Acc:Q5I0D6]	3.60256	5.48809e-26	12.1472		endocytosis
ENSRNOG00000018378	Cacnb2	Voltage-dependent L-type calcium channel subunit beta-2 [Source:UniProtKB/Swiss-Prot;Acc:Q8VGC3]	3.58492	7.96747e-43	11.9997	ion transporter;channel	ion transport;calcium ion transport;voltage-gated calcium channel activity;voltage-gated ion channel activity
ENSRNOG00000012721	Ednra	Endothelin-1 receptor [Source:UniProtKB/Swiss-Prot;Acc:P26684]	3.5605	3.02319e-43	11.7983	ion transporter	positive regulation of calcium ion transport;glucose transport
ENSRNOG00000008223	Cnr1	Cannabinoid receptor 1 [Source:UniProtKB/Swiss-Prot;Acc:P20272]	3.55428	2.13854e-39	11.7475	ion transporter	negative regulation of ion transport
ENSRNOG00000011202	Chrna4	Neuronal acetylcholine receptor subunit alpha-4 [Source:UniProtKB/Swiss-Prot;Acc:P09483]	3.55009	8.93304e-37	11.7134	ion transporter;channel;transmitter receptor	extracellular ligand-gated ion channel activity;ion transport;calcium ion transport;transport;ion channel activity
ENSRNOG00000007041	Abcg2	ATP-binding cassette sub-family G member 2 [Source:UniProtKB/Swiss-Prot;Acc:Q80W57]	3.53543	1.70678e-29	11.595	Abc	drug transmembrane transporter activity;drug transport;ATPase activity, coupled to transmembrane movement of substances
ENSRNOG00000011417	Pde3b	cGMP-inhibited 3',5'-cyclic phosphodiesterase B [Source:UniProtKB/Swiss-Prot;Acc:Q63085]	3.52621	2.82423e-36	11.5211		Golgi apparatus
ENSRNOG00000008376	Slc2a3	Solute carrier family 2, facilitated glucose transporter member 3 [Source:UniProtKB/Swiss-Prot;Acc:Q07647]	3.50168	1.48209e-24	11.3269		transporter activity;glucose transmembrane transporter activity;monosaccharide transmembrane transporter activity;substrate-specific transmembrane transporter activity;dehydroascorbic acid transporter activity;monosaccharide transport;dehydroascorbic acid transport;transport;D-glucose transmembrane transporter activity;transmembrane transport;glucose transport
ENSRNOG00000002981	Cacna1g<i><sup>m1Mcwi</i></sup>	Voltage-dependent T-type calcium channel subunit alpha-1G [Source:UniProtKB/Swiss-Prot;Acc:O54898]	3.49891	1.15673e-42	11.3052	ion transporter;channel	positive regulation of calcium ion transport via voltage-gated calcium channel activity;voltage-gated ion channel activity;voltage-gated calcium channel activity;calcium ion transport;ion channel activity;ion transport;low voltage-gated calcium channel activity;regulation of calcium ion transport via voltage-gated calcium channel activity;transmembrane transport
ENSRNOG00000010597	Slc5a7	High affinity choline transporter 1 [Source:UniProtKB/Swiss-Prot;Acc:Q9JMD7]	3.48544	2.1497e-33	11.2001	ion transporter	transporter activity;symporter activity;choline transport;ion transport;sodium ion transport;choline transmembrane transporter activity;transmembrane transport;transport
ENSRNOG00000013589	Q80YV8_RAT	chemokine (C-X-C motif) ligand 12 isoform beta [Source:RefSeq peptide;Acc:NP_001029054]	3.47246	1.23981e-42	11.0998	ion transporter;channel	positive regulation of calcium ion transport via voltage-gated calcium channel activity
ENSRNOG00000020906	Pola2	DNA polymerase alpha subunit B [Source:UniProtKB/Swiss-Prot;Acc:O89043]	3.46076	4.20281e-35	11.0101	ion transporter	protein import into nucleus, translocation
ENSRNOG00000004889	Vangl2	Vang-like protein 2 [Source:UniProtKB/Swiss-Prot;Acc:P84889]	3.45026	5.76929e-43	10.9303	ion transporter	apical protein localization
ENSRNOG00000018426	Apoc1	Apolipoprotein C-ITruncated apolipoprotein C-I [Source:UniProtKB/Swiss-Prot;Acc:P19939]	3.44704	3.69098e-13	10.9059	ion transporter	very-low-density lipoprotein particle;regulation of lipid transport;negative regulation of receptor-mediated endocytosis;negative regulation of cholesterol transport;transport;high-density lipoprotein particle
ENSRNOG00000009760	Palm	paralemmin [Source:RefSeq peptide;Acc:NP_570842]	3.44252	2.23614e-41	10.8718	ion transporter	protein localization
ENSRNOG00000030791	MGC109340	Signal peptidase complex subunit 3 [Source:UniProtKB/Swiss-Prot;Acc:Q568Z4]	3.42855	8.68363e-37	10.767		signal peptidase complex;signal peptide processing
ENSRNOG00000014610	Anpep	Aminopeptidase N [Source:UniProtKB/Swiss-Prot;Acc:P15684]	3.38478	1.61415e-34	10.4453		ER-Golgi intermediate compartment
ENSRNOG00000009157	Fut4	Alpha-(1,3)-fucosyltransferase [Source:UniProtKB/Swiss-Prot;Acc:Q62994]	3.36992	6.69852e-23	10.3383		Golgi apparatus
ENSRNOG00000025230	Ranbp3l	Uncharacterized protein [Source:UniProtKB/TrEMBL;Acc:D3ZN09]	3.36165	1.62157e-33	10.2792		intracellular transport
ENSRNOG00000015538	Abcd2	ATP-binding cassette sub-family D member 2 [Source:UniProtKB/Swiss-Prot;Acc:Q9QY44]	3.34275	2.90983e-28	10.1454	Abc	ATPase activity, coupled to transmembrane movement of substances;transport;transmembrane transport
ENSRNOG00000029465	D3ZXL0_RAT	solute carrier family 26 member 10 [Source:RefSeq peptide;Acc:NP_001128067]	3.32302	3.70108e-10	10.0076		transporter activity;sulfate transport;transmembrane transport;transport;secondary active sulfate transmembrane transporter activity
ENSRNOG00000006299	Prrx2	paired mesoderm homeobox protein 2 [Source:RefSeq peptide;Acc:NP_001099209]	3.32198	4.74346e-30	10.0004		artery morphogenesis
ENSRNOG00000012036	PCSK5_RAT	Proprotein convertase subtilisin/kexin type 5 [Source:UniProtKB/Swiss-Prot;Acc:P41413]	3.32124	1.6816e-31	9.99525		signal peptide processing;Golgi apparatus;endomembrane system
ENSRNOG00000026432	Syt7	synaptotagmin-7 [Source:RefSeq peptide;Acc:NP_067691]	3.30411	8.23185e-21	9.87726		transporter activity
ENSRNOG00000000633	Rhobtb1	rho-related BTB domain-containing protein 1 [Source:RefSeq peptide;Acc:NP_001101092]	3.29928	4.43904e-37	9.84427		protein transport
ENSRNOG00000015562	Cdh17	Cadherin-17 [Source:UniProtKB/Swiss-Prot;Acc:P55281]	3.28067	7.24508e-10	9.7181		proton-dependent oligopeptide secondary active transmembrane transporter activity;oligopeptide transport
ENSRNOG00000009450	Hcn4	Potassium/sodium hyperpolarization-activated cyclic nucleotide-gated channel 4 [Source:UniProtKB/Swiss-Prot;Acc:Q9JKA7]	3.2779	4.74749e-27	9.6994	ion transporter;channel	cation transport;voltage-gated ion channel activity;voltage-gated potassium channel activity;intracellular cAMP activated cation channel activity;ion transport;potassium channel activity;ion channel activity;sodium channel activity;potassium ion transport;transmembrane transport
ENSRNOG00000002215	D3ZFU9_RAT	myosin light chain kinase, smooth muscle [Source:RefSeq peptide;Acc:NP_001099344]	3.27724	2.10844e-39	9.69499		aorta smooth muscle tissue morphogenesis
ENSRNOG00000016454	Nasp	Nuclear autoantigenic sperm protein [Source:UniProtKB/Swiss-Prot;Acc:Q66HD3]	3.26659	5.4479e-41	9.62372		protein transport
ENSRNOG00000033912	D3ZIM5_RAT	FCH domain only protein 1 [Source:RefSeq peptide;Acc:NP_001099539]	3.25585	1.522e-24	9.55234		intracellular protein transport;vesicle-mediated transport
ENSRNOG00000003947	Ntn1	Netrin-1 [Source:UniProtKB/Swiss-Prot;Acc:Q924Z9]	3.2534	2.80979e-18	9.53612		mammary gland duct morphogenesis
ENSRNOG00000033893	Cacna1h	Voltage-dependent T-type calcium channel subunit alpha-1H [Source:UniProtKB/Swiss-Prot;Acc:Q9EQ60]	3.24696	3.20707e-39	9.49361	ion transporter;channel	ion transport;transmembrane transport;ion channel activity
ENSRNOG00000009033	Cntn2	Contactin-2 [Source:UniProtKB/Swiss-Prot;Acc:P22063]	3.24054	6.13292e-31	9.45151	ion transporter	protein localization to juxtaparanode region of axon;cellular protein localization
ENSRNOG00000016221	Scn2b	Sodium channel subunit beta-2 [Source:UniProtKB/Swiss-Prot;Acc:P54900]	3.21368	1.32566e-20	9.27713	ion transporter;channel	voltage-gated sodium channel activity;ion transport;voltage-gated ion channel activity
ENSRNOG00000017226	Slc2a4	Solute carrier family 2, facilitated glucose transporter member 4 [Source:UniProtKB/Swiss-Prot;Acc:P19357]	3.19285	4.74491e-17	9.14418		transporter activity;glucose transmembrane transporter activity;substrate-specific transmembrane transporter activity;transport;D-glucose transmembrane transporter activity;coated pit;carbohydrate transport;trans-Golgi network transport vesicle;transmembrane transport;glucose transport
ENSRNOG00000028114	LOC100361053	Uncharacterized protein [Source:UniProtKB/TrEMBL;Acc:D3ZPM3]	3.18816	6.56766e-10	9.1145		transport;oxygen transporter activity;oxygen transport
ENSRNOG00000007346	Grasp	General receptor for phosphoinositides 1-associated scaffold protein [Source:UniProtKB/Swiss-Prot;Acc:Q8R4T5]	3.18735	2.31045e-22	9.10933	ion transporter	protein localization
ENSRNOG00000016147	Slc17a6	Vesicular glutamate transporter 2 [Source:UniProtKB/Swiss-Prot;Acc:Q9JI12]	3.18719	8.34653e-31	9.10838	ion transporter	L-glutamate transmembrane transporter activity;symporter activity;ion transport;sodium ion transport;L-glutamate transport;transmembrane transport
ENSRNOG00000004133	Slc7a3	Cationic amino acid transporter 3 [Source:UniProtKB/Swiss-Prot;Acc:O08812]	3.18549	4.53155e-11	9.09765	ion transporter	L-lysine transmembrane transporter activity;amino acid transport;L-ornithine transmembrane transporter activity;amino acid transmembrane transporter activity;cationic amino acid transmembrane transporter activity;lysine transport;ornithine transport;arginine transmembrane transporter activity;arginine transport;transmembrane transport;transport
ENSRNOG00000008992	Grik3	Glutamate receptor, ionotropic kainate 3 [Source:UniProtKB/Swiss-Prot;Acc:P42264]	3.16454	7.70963e-09	8.96646	ion transporter;channel;transmitter receptor	ion transport;transporter activity;transport;extracellular-glutamate-gated ion channel activity;ion channel activity
ENSRNOG00000014956	Slc11a1	Natural resistance-associated macrophage protein 1 [Source:UniProtKB/Swiss-Prot;Acc:P70553]	3.16026	3.10045e-20	8.93988	ion transporter	transporter activity;manganese ion transmembrane transport;transition metal ion transmembrane transporter activity;manganese ion transport;cadmium ion transmembrane transport;antigen processing and presentation of peptide antigen;ion transport;manganese ion transmembrane transporter activity;protein import into nucleus, translocation;iron ion transport;transport;nitrite transport
ENSRNOG00000007370	Rnf144a	ring finger protein 144 [Source:RefSeq peptide;Acc:NP_001075879]	3.15427	8.20678e-32	8.90286		Golgi apparatus
ENSRNOG00000008766	Grin2b	Glutamate [NMDA] receptor subunit epsilon-2 [Source:UniProtKB/Swiss-Prot;Acc:Q00960]	3.12974	3.30561e-11	8.75275	ion transporter;channel	cation transport;calcium channel activity;transporter activity;cation channel activity;calcium ion transport;extracellular-glutamate-gated ion channel activity;calcium ion transmembrane transport;transport
ENSRNOG00000007989	Chst1	Carbohydrate sulfotransferase 1 [Source:UniProtKB/Swiss-Prot;Acc:Q5RJQ0]	3.11606	7.13563e-30	8.67019		Golgi apparatus
ENSRNOG00000018726	Elmo1	engulfment and cell motility protein 1 [Source:RefSeq peptide;Acc:NP_001101885]	3.11562	8.87471e-33	8.66754		cellular component movement
ENSRNOG00000022581	Atp10a	probable phospholipid-transporting ATPase VA [Source:RefSeq peptide;Acc:NP_001135407]	3.10924	2.25394e-26	8.62927	ion transporter	ATPase activity, coupled to transmembrane movement of ions, phosphorylative mechanism;phospholipid transport
ENSRNOG00000002309	Hlx	H2.0-like homeobox protein [Source:UniProtKB/Swiss-Prot;Acc:A0JPN1]	3.09287	7.49664e-26	8.53189		enteric nervous system development
ENSRNOG00000012534	Mfsd10	major facilitator superfamily domain-containing protein 10 [Source:RefSeq peptide;Acc:NP_001178609]	3.08597	2.62104e-31	8.49123		transporter activity;transmembrane transport;transport
ENSRNOG00000012098	Adcyap1r1	Pituitary adenylate cyclase-activating polypeptide type IA receptor [Source:UniProtKB/Swiss-Prot;Acc:P32215]	3.06248	3.2361e-23	8.35406	ion transporter	positive regulation of calcium ion transport into cytosol
ENSRNOG00000011624	KCNQ2_RAT	Potassium voltage-gated channel subfamily KQT member 2 [Source:UniProtKB/Swiss-Prot;Acc:O88943]	3.0389	5.45711e-17	8.21866	ion transporter;channel	voltage-gated ion channel activity;voltage-gated potassium channel activity;ion channel activity;ion transport;potassium ion transport;transmembrane transport
ENSRNOG00000007682	Gria3	Glutamate receptor 3 [Source:UniProtKB/Swiss-Prot;Acc:P19492]	3.0374	1.21865e-24	8.21013	ion transporter;channel;transmitter receptor	ion transport;transporter activity;transport;extracellular-glutamate-gated ion channel activity;ion channel activity
ENSRNOG00000008479	Slc8a1	Sodium/calcium exchanger 1 [Source:UniProtKB/Swiss-Prot;Acc:Q01728]	3.02441	7.23667e-30	8.1365	ion transporter	regulation of calcium ion transport;calcium ion transport into cytosol;calcium ion transport;regulation of sodium ion transport;ion transport;antiporter activity;sodium ion transport;transmembrane transport
ENSRNOG00000003585	Sytl5	Synaptotagmin-like protein 5 [Source:UniProtKB/Swiss-Prot;Acc:Q812E4]	3.01966	6.13153e-29	8.10974		intracellular protein transport
ENSRNOG00000006094	Cd44	CD44 antigen [Source:RefSeq peptide;Acc:NP_037056]	3.01591	6.38784e-25	8.08872		Golgi apparatus
ENSRNOG00000007261	Gli2	GLI family zinc finger 2 [Source:RefSeq peptide;Acc:NP_001100639]	3.01583	8.40819e-31	8.08827		tube development;mammary gland duct morphogenesis
ENSRNOG00000002863	Cacna1e	Voltage-dependent R-type calcium channel subunit alpha-1E [Source:UniProtKB/Swiss-Prot;Acc:Q07652]	3.0119	4.19651e-13	8.06624	ion transporter;channel	voltage-gated ion channel activity;voltage-gated calcium channel activity;calcium ion transport;ion channel activity;ion transport;calcium ion transmembrane transport;low voltage-gated calcium channel activity;regulation of calcium ion transport via voltage-gated calcium channel activity;transmembrane transport
ENSRNOG00000020606	B3gnt8	UDP-GlcNAc:betaGal beta-1,3-N-acetylglucosaminyltransferase 8 [Source:RefSeq peptide;Acc:NP_001100962]	2.99835	1.27794e-15	7.99085		Golgi apparatus
ENSRNOG00000018400	D4AEL2_RAT	Uncharacterized protein [Source:UniProtKB/TrEMBL;Acc:D4AEL2]	2.97109	1.62599e-31	7.84126		Golgi apparatus
ENSRNOG00000022101	Crabp2	Cellular retinoic acid-binding protein 2 [Source:UniProtKB/Swiss-Prot;Acc:P51673]	2.96957	2.02595e-35	7.83305		lipid transport;transporter activity;transport
ENSRNOG00000006075	Fez1	Fasciculation and elongation protein zeta-1 [Source:UniProtKB/Swiss-Prot;Acc:P97577]	2.95458	5.20125e-31	7.75205		transport
ENSRNOG00000004624	Rnd3	Rho-related GTP-binding protein RhoE [Source:UniProtKB/Swiss-Prot;Acc:Q6SA80]	2.92951	2.10687e-32	7.61854		nucleocytoplasmic transport;intracellular protein transport;protein transport
ENSRNOG00000017130	Rhd	Blood group Rh(D) polypeptide [Source:UniProtKB/Swiss-Prot;Acc:O88298]	2.92336	5.06295e-25	7.58612		ammonium transmembrane transporter activity;transmembrane transport;transport
ENSRNOG00000031230	LOC689064	Hemoglobin subunit beta-2 [Source:UniProtKB/Swiss-Prot;Acc:P11517]	2.91387	8.03525e-34	7.53637		transport;oxygen transporter activity;oxygen transport
ENSRNOG00000001911	Map6d1	MAP6 domain-containing protein 1 [Source:RefSeq peptide;Acc:NP_001102314]	2.91297	3.62664e-10	7.53169		Golgi-associated vesicle
ENSRNOG00000026651	Itpr3	Inositol 1,4,5-trisphosphate receptor type 3 [Source:UniProtKB/Swiss-Prot;Acc:Q63269]	2.8912	3.24864e-26	7.41889	ion transporter;channel	calcium ion transmembrane transporter activity;calcium channel activity;calcium ion transport;ion channel activity;ion transport;transmembrane transport
ENSRNOG00000000805	Gja1	Gap junction alpha-1 protein [Source:UniProtKB/Swiss-Prot;Acc:P08050]	2.8795	2.03173e-33	7.35893	ion transporter;channel	regulation of calcium ion transport;Golgi apparatus;vascular transport;ATP transport;transmembrane transporter activity;gap junction channel activity;connexon complex
ENSRNOG00000013053	Trpm6	Transient receptor potential cation channel subfamily M member 6 [Source:UniProtKB/TrEMBL;Acc:A7L641]	2.84861	8.45798e-13	7.20306	ion transporter;channel	ion transport;cation channel activity;metal ion transport;transmembrane transport;ion channel activity
ENSRNOG00000017484	Gja5	Gap junction alpha-5 protein [Source:UniProtKB/Swiss-Prot;Acc:P28234]	2.84754	2.31579e-20	7.19772	ion transporter;channel	gap junction channel activity;connexon complex
ENSRNOG00000006689	D3ZAP7_RAT	Uncharacterized protein [Source:UniProtKB/TrEMBL;Acc:D3ZAP7]	2.84557	1.0127e-31	7.18791	ion transporter	blood circulation
ENSRNOG00000003365	Cadm3	Cell adhesion molecule 3 [Source:UniProtKB/Swiss-Prot;Acc:Q1WIM3]	2.8403	4.52199e-25	7.16168	ion transporter	protein localization
ENSRNOG00000012294	Heph	Hephaestin [Source:UniProtKB/Swiss-Prot;Acc:Q920H8]	2.83891	6.8421e-32	7.15477	ion transporter	ion transport;iron ion transport;copper ion transport
ENSRNOG00000002653	Kcnk2	potassium channel subfamily K member 2 isoform 2 [Source:RefSeq peptide;Acc:NP_742039]	2.81203	1.09904e-25	7.02272	ion transporter;channel	ion transport;potassium ion transport;potassium channel activity;ion channel activity;voltage-gated potassium channel activity
ENSRNOG00000031154	LOC287167	globin, alpha [Source:RefSeq peptide;Acc:NP_001013875]	2.80934	1.50132e-30	7.00962		transport;oxygen transporter activity
ENSRNOG00000000814	Fabp7	Fatty acid-binding protein, brain [Source:UniProtKB/Swiss-Prot;Acc:P55051]	2.80203	7.57561e-27	6.97421		transporter activity;transport
ENSRNOG00000007324	Plxna2	plexin-A2 [Source:RefSeq peptide;Acc:NP_001099458]	2.797	1.14707e-28	6.94996	ion transporter	centrosome localization
ENSRNOG00000014361	Edn1	Endothelin-1 [Source:UniProtKB/Swiss-Prot;Acc:P22388]	2.77308	4.34864e-13	6.83566		glucose transport;nitric oxide transport
ENSRNOG00000010853	Chrna7	Neuronal acetylcholine receptor subunit alpha-7 [Source:UniProtKB/Swiss-Prot;Acc:Q05941]	2.7507	6.50146e-09	6.73043	ion transporter;channel;transmitter receptor	ion transport;calcium ion transport;ion channel activity;endocytosis;extracellular ligand-gated ion channel activity;transport
ENSRNOG00000008416	GIMA5_RAT	GTPase IMAP family member 5 [Source:UniProtKB/Swiss-Prot;Acc:Q8K3L6]	2.74674	5.12532e-15	6.71199	ion transporter	positive regulation of calcium ion transport into cytosol
ENSRNOG00000028569	Arhgap27	Rho GTPase-activating protein 27 [Source:UniProtKB/Swiss-Prot;Acc:Q6TLK4]	2.72931	1.8694e-20	6.63136		receptor-mediated endocytosis
ENSRNOG00000023633	Crabp1	Cellular retinoic acid-binding protein 1 [Source:UniProtKB/Swiss-Prot;Acc:P62966]	2.72394	4.10419e-21	6.60674		transporter activity;transport
ENSRNOG00000007591	Slc45a3	solute carrier family 45 member 3 [Source:RefSeq peptide;Acc:NP_001129340]	2.71575	5.82122e-15	6.56933		transmembrane transport
ENSRNOG00000014714	Trpv6	Transient receptor potential cation channel subfamily V member 6 [Source:UniProtKB/Swiss-Prot;Acc:Q9R186]	2.71123	3.33857e-10	6.54879	ion transporter;channel	calcium channel activity;calcium ion transport;ion channel activity;ion transport;calcium ion transmembrane transport;calcium activated cation channel activity;transmembrane transport
ENSRNOG00000003680	Gabrb2	Gamma-aminobutyric acid receptor subunit beta-2 [Source:UniProtKB/Swiss-Prot;Acc:P63138]	2.70959	4.04818e-08	6.54135	ion transporter;channel	extracellular ligand-gated ion channel activity;ion transport;transport;chloride channel activity;ion channel activity
ENSRNOG00000005309	Scn8a	Sodium channel protein type 8 subunit alpha [Source:UniProtKB/Swiss-Prot;Acc:O88420]	2.69461	7.91193e-23	6.47377	ion transporter;channel	voltage-gated ion channel activity;voltage-gated sodium channel activity;ion channel activity;ion transport;sodium ion transport;transmembrane transport
ENSRNOG00000000033	Tmcc2	Similar to RIKEN cDNA 1110063G11 (Predicted)Uncharacterized protein [Source:UniProtKB/TrEMBL;Acc:D3ZE26]	2.68588	2.03073e-28	6.43473		vesicle-mediated transport
ENSRNOG00000000940	Flt1	Vascular endothelial growth factor receptor 1 [Source:UniProtKB/Swiss-Prot;Acc:P53767]	2.67866	2.75546e-27	6.40262		Golgi apparatus
ENSRNOG00000020169	Gimap8	GTPase IMAP family member 8 [Source:UniProtKB/Swiss-Prot;Acc:Q4KLG2]	2.67799	6.43501e-19	6.39963		Golgi apparatus
ENSRNOG00000007079	Met	Hepatocyte growth factor receptor [Source:UniProtKB/Swiss-Prot;Acc:P97523]	2.66649	6.45792e-09	6.34884	ion transporter	positive regulation of glucose transport
ENSRNOG00000014928	Apba1	Amyloid beta A4 precursor protein-binding family A member 1 [Source:UniProtKB/Swiss-Prot;Acc:O35430]	2.65248	1.93812e-17	6.28746		intracellular protein transport
ENSRNOG00000016595	Hhex	hematopoietically expressed homeobox [Source:RefSeq peptide;Acc:NP_077361]	2.64303	2.82445e-21	6.24642	ion transporter	common bile duct development;protein localization to nucleus
ENSRNOG00000043465	Arc	Activity-regulated cytoskeleton-associated protein [Source:UniProtKB/Swiss-Prot;Acc:Q63053]	2.62257	1.94685e-11	6.15846		endocytosis
ENSRNOG00000004626	Slc34a2	Sodium-dependent phosphate transport protein 2B [Source:UniProtKB/Swiss-Prot;Acc:Q9JJ09]	2.61471	1.81807e-14	6.12499	ion transporter	symporter activity;ion transport;sodium ion transport;phosphate transport;sodium-dependent phosphate transport;sodium-dependent phosphate transmembrane transporter activity
ENSRNOG00000021571	Rhebl1	GTPase RhebL1 [Source:UniProtKB/Swiss-Prot;Acc:Q7TNZ5]	2.60378	2.01661e-08	6.07878		nucleocytoplasmic transport;intracellular protein transport;protein transport
ENSRNOG00000016675	Kcnn2	Small conductance calcium-activated potassium channel protein 2 [Source:UniProtKB/Swiss-Prot;Acc:P70604]	2.59823	2.17721e-12	6.05544	ion transporter;channel	ion transport;potassium ion transport;small conductance calcium-activated potassium channel activity;ion channel activity;calcium-activated potassium channel activity
ENSRNOG00000004720	Kcnj2	Inward rectifier potassium channel 2 [Source:UniProtKB/Swiss-Prot;Acc:Q64273]	2.57244	1.85923e-08	5.94813	ion transporter;channel	ion transport;potassium ion transport;voltage-gated ion channel activity
ENSRNOG00000020948	Pth1r	Parathyroid hormone/parathyroid hormone-related peptide receptor [Source:UniProtKB/Swiss-Prot;Acc:P25961]	2.56753	3.04118e-23	5.92794	ion transporter	bone resorption
ENSRNOG00000000556	Nodal	nodal homolog [Source:RefSeq peptide;Acc:NP_001099864]	2.5674	9.62186e-08	5.92742		vasculature development
ENSRNOG00000004778	Cnga1	cGMP-gated cation channel alpha-1 [Source:UniProtKB/Swiss-Prot;Acc:Q62927]	2.56473	9.54131e-17	5.91644	ion transporter;channel	ion transport;intracellular cyclic nucleotide activated cation channel activity;transmembrane transport;ion channel activity
ENSRNOG00000028713	Acvrl1	Serine/threonine-protein kinase receptor R3 [Source:UniProtKB/Swiss-Prot;Acc:P80203]	2.54529	1.18777e-24	5.83725	ion transporter	blood circulation
ENSRNOG00000018109	Clic4	Chloride intracellular channel protein 4 [Source:UniProtKB/Swiss-Prot;Acc:Q9Z0W7]	2.53894	4.30636e-25	5.81162	ion transporter;channel	ion transport;voltage-gated chloride channel activity;chloride channel activity;voltage-gated ion channel activity;chloride transport
ENSRNOG00000009005	Slco2a1	Solute carrier organic anion transporter family member 2A1 [Source:UniProtKB/Swiss-Prot;Acc:Q00910]	2.5012	4.80077e-17	5.66156	solute carrier anion	transporter activity;prostaglandin transport;prostaglandin transmembrane transporter activity;transmembrane transport;transport
ENSRNOG00000000168	Gatm	Glycine amidinotransferase, mitochondrial [Source:UniProtKB/Swiss-Prot;Acc:P50442]	2.45957	1.46904e-14	5.50055	mitochondrial	creatine biosynthetic process
ENSRNOG00000017915	Dvl2	dishevelled 2 [Source:RefSeq peptide;Acc:NP_001165527]	2.45533	8.43056e-24	5.48439	ion transporter	cellular protein localization
ENSRNOG00000015801	Spns2	spinster homolog 2 [Source:RefSeq peptide;Acc:NP_001138463]	2.44875	4.02901e-21	5.45944		transporter activity;transmembrane transport;transport
ENSRNOG00000015049	Scn5a	Sodium channel protein type 5 subunit alpha [Source:UniProtKB/Swiss-Prot;Acc:P15389]	2.44867	2.45614e-10	5.45913	ion transporter;channel	voltage-gated ion channel activity;voltage-gated sodium channel activity;ion channel activity;ion transport;sodium ion transport;transmembrane transport
ENSRNOG00000019920	Doc2a	Double C2-like domain-containing protein alpha [Source:UniProtKB/Swiss-Prot;Acc:P70611]	2.44297	5.79612e-09	5.43761		transporter activity
ENSRNOG00000002862	Clcn5	H(+)/Cl(-) exchange transporter 5 [Source:UniProtKB/Swiss-Prot;Acc:P51796]	2.43536	4.82015e-24	5.40898	ion transporter;channel	Golgi apparatus;voltage-gated chloride channel activity;ion channel activity;endocytosis;ion transport;antiporter activity;chloride transport;transmembrane transport
ENSRNOG00000020557	O35208_RAT	Ryanodine receptor 1 [Source:UniProtKB/TrEMBL;Acc:O35208]	2.41932	4.71398e-07	5.3492	ion transporter;channel	ion transport;calcium ion transport;calcium channel activity;ion channel activity;transmembrane transport
ENSRNOG00000025042	Pde3a	cGMP-inhibited 3',5'-cyclic phosphodiesterase A [Source:UniProtKB/Swiss-Prot;Acc:Q62865]	2.40706	1.25367e-22	5.30394		transporter activity;transmembrane transport;transport
ENSRNOG00000014416	Cacng7	Voltage-dependent calcium channel gamma-7 subunit [Source:UniProtKB/Swiss-Prot;Acc:P62957]	2.39639	5.87354e-16	5.26484	ion transporter;channel	ion transport;calcium ion transport;calcium channel activity;voltage-gated ion channel activity
ENSRNOG00000016888	Pask	PAS domain-containing serine/threonine-protein kinase [Source:RefSeq peptide;Acc:NP_001009362]	2.38922	1.12643e-21	5.23873		Golgi apparatus
ENSRNOG00000026679	Scn4b	Sodium channel subunit beta-4 [Source:UniProtKB/Swiss-Prot;Acc:Q7M730]	2.38372	3.15909e-16	5.21882	ion transporter;channel	voltage-gated sodium channel activity;sodium channel activity;sodium ion transport;voltage-gated ion channel activity;ion transport
ENSRNOG00000005700	Nsg1	Neuron-specific protein family member 1 [Source:UniProtKB/Swiss-Prot;Acc:P02683]	2.37621	3.80464e-23	5.19172		Golgi apparatus
ENSRNOG00000003104	Trpv2	Transient receptor potential cation channel subfamily V member 2 [Source:UniProtKB/Swiss-Prot;Acc:Q9WUD2]	2.37479	6.6081e-12	5.1866	ion transporter;channel	calcium channel activity;cation channel activity;calcium ion transport;ion channel activity;ion transport;calcium ion transmembrane transport;transmembrane transport
ENSRNOG00000014476	Evl	Ena/VASP-like protein [Source:UniProtKB/Swiss-Prot;Acc:O08719]	2.37425	1.23353e-22	5.18465		cellular component movement;intracellular transport
ENSRNOG00000010576	Kcnq4	Potassium voltage-gated channel subfamily KQT member 4 [Source:UniProtKB/Swiss-Prot;Acc:Q9JK96]	2.37223	6.2912e-08	5.1774	ion transporter;channel	voltage-gated ion channel activity;voltage-gated potassium channel activity;ion channel activity;ion transport;potassium channel activity;potassium ion transport;transmembrane transport
ENSRNOG00000024923	Nnat	Neuronatin [Source:UniProtKB/Swiss-Prot;Acc:Q62649]	2.36895	5.65867e-24	5.16566	ion transporter	regulation of protein localization
ENSRNOG00000006653	Slc38a4	Sodium-coupled neutral amino acid transporter 4 [Source:UniProtKB/Swiss-Prot;Acc:Q9EQ25]	2.36831	1.82197e-12	5.16335	ion transporter	ion transport;amino acid transmembrane transporter activity;sodium ion transport;symporter activity;amino acid transport
ENSRNOG00000027229	Slc35d2	UDP-N-acetylglucosamine/UDP-glucose/GDP-mannose transporter [Source:RefSeq peptide;Acc:NP_001099568]	2.36172	9.36677e-17	5.13984		transmembrane transport
ENSRNOG00000005248	Slc1a4	neutral amino acid transporter A [Source:RefSeq peptide;Acc:NP_942058]	2.35916	1.5485e-19	5.13071	channel	neutral amino acid transport;L-cystine transport;L-threonine transmembrane transporter activity;proline transport;L-serine transmembrane transporter activity;L-alanine transport;L-serine transport;chloride transport;L-proline transmembrane transporter activity;L-cystine transmembrane transporter activity;chloride channel activity;dicarboxylic acid transport;threonine transport;neutral amino acid …
ENSRNOG00000012989	Serinc2	serine incorporator 2 [Source:RefSeq peptide;Acc:NP_001026826]	2.35549	9.19129e-21	5.11768		L-serine transport;L-serine transmembrane transporter activity
ENSRNOG00000006807	ALDOB_RAT	Fructose-bisphosphate aldolase B [Source:UniProtKB/Swiss-Prot;Acc:P00884]	2.34734	1.18224e-15	5.08885		vacuolar proton-transporting V-type ATPase complex assembly
ENSRNOG00000013166	Wnt4	Protein Wnt-4 [Source:UniProtKB/Swiss-Prot;Acc:Q9QXQ5]	2.34559	5.51576e-17	5.08268		tube morphogenesis;Golgi apparatus
ENSRNOG00000007292	Ccdc99	Protein Spindly [Source:UniProtKB/Swiss-Prot;Acc:Q3KR99]	2.34071	4.8511e-20	5.06551	ion transporter	protein localization to kinetochore
ENSRNOG00000023561	LOC683001		2.33179	2.00856e-10	5.03429	channel	intracellular calcium activated chloride channel activity
ENSRNOG00000002053	Fras1	Fraser syndrome 1 homolog (human) Gene [Source:MGI Symbol;Acc:MGI:2385368]	2.31654	7.2487e-23	4.98135		protein transport
ENSRNOG00000017440	Bgn	Biglycan [Source:UniProtKB/Swiss-Prot;Acc:P47853]	2.29608	9.06193e-22	4.91121		transport vesicle
ENSRNOG00000043123	Rnf128	E3 ubiquitin-protein ligase RNF128 [Source:RefSeq peptide;Acc:NP_001166820]	2.29593	4.58343e-11	4.9107		Golgi apparatus
ENSRNOG00000006410	Akap5	A-kinase anchor protein 5 [Source:UniProtKB/Swiss-Prot;Acc:P24587]	2.29445	3.71696e-12	4.90568	ion transporter	negative regulation of ion transport;negative regulation of potassium ion transport;positive regulation of calcium ion transport into cytosol
ENSRNOG00000030726	Asgr2	Asialoglycoprotein receptor 2 [Source:UniProtKB/Swiss-Prot;Acc:P08290]	2.28766	6.40463e-08	4.88263		endocytosis
ENSRNOG00000001884	Ranbp1	ran-specific GTPase-activating protein [Source:RefSeq peptide;Acc:NP_001101794]	2.28444	7.478e-21	4.87175		intracellular transport
ENSRNOG00000020652	Tgfb1	Transforming growth factor beta-1Latency-associated peptide [Source:UniProtKB/Swiss-Prot;Acc:P17246]	2.28287	1.20604e-18	4.86647	ion transporter	regulation of sodium ion transport
ENSRNOG00000018666	Gpsm1	G-protein-signaling modulator 1 [Source:UniProtKB/Swiss-Prot;Acc:Q9R080]	2.2738	4.89831e-21	4.83596		Golgi apparatus
ENSRNOG00000017930	Lpcat1	Lysophosphatidylcholine acyltransferase 1 [Source:UniProtKB/Swiss-Prot;Acc:Q1HAQ0]	2.26239	1.11376e-21	4.79787		Golgi apparatus
ENSRNOG00000037239	Flna	filamin-A [Source:RefSeq peptide;Acc:NP_001128071]	2.25495	4.051e-22	4.77317	ion transporter	protein localization at cell surface;cytoplasmic sequestering of protein
ENSRNOG00000002791	Bcl2	Apoptosis regulator Bcl-2 [Source:UniProtKB/Swiss-Prot;Acc:P49950]	2.24872	5.4915e-15	4.75262	ion transporter	negative regulation of calcium ion transport into cytosol;regulation of calcium ion transport;regulation of protein localization
ENSRNOG00000007415	Ptgs1	Prostaglandin G/H synthase 1 [Source:UniProtKB/Swiss-Prot;Acc:Q63921]	2.24763	1.85988e-15	4.74903		Golgi apparatus
ENSRNOG00000008025	Bend5	BEN domain-containing protein 5 [Source:RefSeq peptide;Acc:NP_001102142]	2.24613	5.13443e-16	4.74408		Golgi apparatus
ENSRNOG00000025584	Agap2	Arf-GAP with GTPase, ANK repeat and PH domain-containing protein 2 [Source:UniProtKB/Swiss-Prot;Acc:Q8CGU4]	2.23382	1.42107e-13	4.70377		protein transport
ENSRNOG00000011705	Stmn2	Stathmin-2 [Source:UniProtKB/Swiss-Prot;Acc:P21818]	2.22972	3.49236e-18	4.69043		Golgi apparatus
ENSRNOG00000015036	Ctgf	Connective tissue growth factor [Source:UniProtKB/Swiss-Prot;Acc:Q9R1E9]	2.2287	2.34946e-20	4.68712	ion transporter	cytosolic calcium ion transport
ENSRNOG00000002525	Ptgs2	Prostaglandin G/H synthase 2 [Source:UniProtKB/Swiss-Prot;Acc:P35355]	2.22461	8.80109e-09	4.67384	ion transporter	negative regulation of calcium ion transport
ENSRNOG00000007637	Acer2	alkaline ceramidase 2 [Source:RefSeq peptide;Acc:NP_001101413]	2.20461	4.86523e-15	4.6095		Golgi apparatus
ENSRNOG00000002487	Mbnl3	muscleblind-like protein 3 [Source:RefSeq peptide;Acc:NP_001100419]	2.19854	1.90716e-10	4.59014		Golgi apparatus
ENSRNOG00000016267	Chst15	Carbohydrate sulfotransferase 15 [Source:UniProtKB/Swiss-Prot;Acc:Q8CHI9]	2.17104	2.14128e-14	4.50347		Golgi apparatus
ENSRNOG00000016163	Slc1a3	Excitatory amino acid transporter 1 [Source:UniProtKB/Swiss-Prot;Acc:P24942]	2.15764	4.12361e-20	4.46185		L-glutamate transmembrane transporter activity;symporter activity;dicarboxylic acid transport;neurotransmitter transport;L-glutamate transport;malate-aspartate shuttle;high-affinity glutamate transmembrane transporter activity
ENSRNOG00000014938	Gabrb3	Gamma-aminobutyric acid receptor subunit beta-3 [Source:UniProtKB/Swiss-Prot;Acc:P63079]	2.15506	7.34531e-12	4.45386	ion transporter;channel	extracellular ligand-gated ion channel activity;ion transport;transport
ENSRNOG00000033465	Hbb	Hemoglobin subunit beta-1 [Source:UniProtKB/Swiss-Prot;Acc:P02091]	2.15297	2.13629e-20	4.44742		transport;oxygen transporter activity;oxygen transport
ENSRNOG00000012876	Slc6a13	Sodium- and chloride-dependent GABA transporter 2 [Source:UniProtKB/Swiss-Prot;Acc:P31646]	2.15239	1.06216e-14	4.44564		symporter activity;neurotransmitter transport
ENSRNOG00000006469	Cdk2	Cell division protein kinase 2 [Source:UniProtKB/Swiss-Prot;Acc:Q63699]	2.14528	1.27891e-18	4.42379	ion transporter	potassium ion transport
ENSRNOG00000007645	Kcnj9	G protein-activated inward rectifier potassium channel 3 [Source:UniProtKB/Swiss-Prot;Acc:Q63511]	2.14351	2.59151e-07	4.41837	ion transporter;channel	ion transport;potassium ion transport;voltage-gated ion channel activity
ENSRNOG00000017606	P2rx1	P2X purinoceptor 1 [Source:UniProtKB/Swiss-Prot;Acc:P47824]	2.14009	1.89141e-08	4.40791	ion transporter;channel;transmitter receptor	ion transport;cation channel activity;positive regulation of ion transport;regulation of calcium ion transport;ion channel activity
ENSRNOG00000028844	Slc9a5	Sodium/hydrogen exchanger 5 [Source:UniProtKB/Swiss-Prot;Acc:Q9Z0X2]	2.13146	2.94756e-16	4.3816	ion transporter	cation transport;antiporter activity;sodium ion transport;transmembrane transport;proton transport
ENSRNOG00000013076	Csnk1e	casein kinase I isoform epsilon [Source:RefSeq peptide;Acc:NP_113805]	2.1086	1.35371e-18	4.31272	ion transporter	cellular protein localization
ENSRNOG00000012566	Kcnv2	potassium voltage-gated channel subfamily V member 2 [Source:RefSeq peptide;Acc:NP_001099840]	2.10217	2.9235e-07	4.29354	ion transporter;channel	voltage-gated ion channel activity;voltage-gated potassium channel activity;ion channel activity;ion transport;potassium ion transport;transmembrane transport
ENSRNOG00000001953	Bace2	Beta-secretase 2 [Source:UniProtKB/Swiss-Prot;Acc:Q6IE75]	2.09884	8.23628e-10	4.28366		Golgi apparatus
ENSRNOG00000020778	Chrnb2	Neuronal acetylcholine receptor subunit beta-2 [Source:UniProtKB/Swiss-Prot;Acc:P12390]	2.09795	1.61741e-06	4.28099	ion transporter;channel;transmitter receptor	extracellular ligand-gated ion channel activity;ion transport;calcium ion transport;transport;ion channel activity
ENSRNOG00000023931	Ggn	Gametogenetin [Source:UniProtKB/Swiss-Prot;Acc:Q66HC8]	2.09132	1.32345e-09	4.26137	ion transporter	protein localization
ENSRNOG00000010488	Zmiz1	zinc finger MIZ domain-containing protein 1 [Source:RefSeq peptide;Acc:NP_001101863]	2.08763	5.63234e-19	4.25051		artery morphogenesis
ENSRNOG00000015618	Wnt5a	Protein Wnt-5a [Source:UniProtKB/Swiss-Prot;Acc:Q9QXQ7]	2.08347	3.58332e-18	4.23826	ion transporter	cellular protein localization
ENSRNOG00000039544	Kcnd1	potassium voltage-gated channel subfamily D member 1 [Source:RefSeq peptide;Acc:NP_001099218]	2.08322	9.95054e-13	4.23751	ion transporter;channel	voltage-gated ion channel activity;voltage-gated potassium channel activity;ion channel activity;ion transport;potassium ion transport;transmembrane transport
ENSRNOG00000039390	Slc37a2	sugar phosphate exchanger 2 [Source:RefSeq peptide;Acc:NP_001178923]	2.08105	9.96206e-11	4.23116		transmembrane transport
ENSRNOG00000002360	Gabrg1	Gamma-aminobutyric acid receptor subunit gamma-1 [Source:UniProtKB/Swiss-Prot;Acc:P23574]	2.07766	4.91749e-13	4.22123	ion transporter;channel	extracellular ligand-gated ion channel activity;ion transport;transport;chloride channel activity;ion channel activity
ENSRNOG00000012414	Rhobtb3	rho-related BTB domain-containing protein 3 [Source:RefSeq peptide;Acc:NP_001101115]	2.07508	8.51895e-18	4.21369		retrograde transport, endosome to Golgi
ENSRNOG00000019564	Sptbn2	Spectrin beta chain, brain 2 [Source:UniProtKB/Swiss-Prot;Acc:Q9QWN8]	2.07444	9.66669e-16	4.2118		vesicle-mediated transport
ENSRNOG00000007090	Cacna1c	Voltage-dependent L-type calcium channel subunit alpha-1C [Source:UniProtKB/Swiss-Prot;Acc:P22002]	2.07309	1.62073e-14	4.20786	ion transporter;channel	voltage-gated ion channel activity;voltage-gated calcium channel activity;calcium ion transport;regulation of calcium ion transport via voltage-gated calcium channel activity;ion transport;ion channel activity;transmembrane transport
ENSRNOG00000002559	Cacna1a	Voltage-dependent P/Q-type calcium channel subunit alpha-1A [Source:UniProtKB/Swiss-Prot;Acc:P54282]	2.05899	4.35734e-14	4.16693	ion transporter;channel	voltage-gated ion channel activity;voltage-gated calcium channel activity;calcium ion transport;ion channel activity;ion transport;regulation of calcium ion transport via voltage-gated calcium channel activity;transmembrane transport;high voltage-gated calcium channel activity
ENSRNOG00000000321	Cd24	Signal transducer CD24 [Source:UniProtKB/Swiss-Prot;Acc:Q07490]	2.05358	3.05525e-18	4.15135		chemokine receptor transport out of membrane raft
ENSRNOG00000021063	Grin2d	Glutamate [NMDA] receptor subunit epsilon-4 [Source:UniProtKB/Swiss-Prot;Acc:Q62645]	2.05274	3.28868e-07	4.14894	ion transporter;channel	transporter activity;cation channel activity;extracellular-glutamate-gated ion channel activity;ion transport;voltage-gated cation channel activity;transport
ENSRNOG00000032574	Scrib	scribbled homolog (Drosophila) (Scrib), mRNA [Source:RefSeq DNA;Acc:NM_001191879]	2.05064	2.9826e-18	4.14289	ion transporter	asymmetric protein localization;mammary gland duct morphogenesis
ENSRNOG00000018229	Slc45a1	Proton-associated sugar transporter A [Source:UniProtKB/Swiss-Prot;Acc:Q8K4S3]	2.04381	6.54932e-06	4.12333		glucose transport;glucose transmembrane transporter activity;carbohydrate transport;symporter activity;transmembrane transport
ENSRNOG00000032828	Mapk8ip2	Mapk8ip2 protein [Source:UniProtKB/TrEMBL;Acc:Q3B8P9]	2.03784	4.29297e-15	4.10631		kinesin binding
ENSRNOG00000016216	Sft2d3	vesicle transport protein SFT2C [Source:RefSeq peptide;Acc:NP_001102357]	2.02662	3.098e-11	4.0745		vesicle-mediated transport
ENSRNOG00000004198	Stxbp6	syntaxin-binding protein 6 [Source:RefSeq peptide;Acc:NP_001178801]	2.0265	1.97217e-08	4.07414		vesicle-mediated transport
ENSRNOG00000004177	Myo1a		2.0222	2.49205e-14	4.06203	ion transporter	vesicle localization
ENSRNOG00000020444	Hcn3	Potassium/sodium hyperpolarization-activated cyclic nucleotide-gated channel 3 [Source:UniProtKB/Swiss-Prot;Acc:Q9JKA8]	2.01882	2.15159e-06	4.05251	ion transporter;channel	voltage-gated ion channel activity;voltage-gated potassium channel activity;ion channel activity;ion transport;sodium channel activity;potassium ion transport;transmembrane transport
ENSRNOG00000012172	Sfpi1	Transcription factor PU.1 [Source:UniProtKB/Swiss-Prot;Acc:Q6BDS1]	2.01364	1.57562e-09	4.03801		vasculature development
ENSRNOG00000005540	Nin	ninein [Source:RefSeq peptide;Acc:NP_001100207]	2.01161	1.1492e-16	4.03232		vesicle-mediated transport
ENSRNOG00000025510	Hbb-b1	hemoglobin, beta adult major chain [Source:RefSeq peptide;Acc:NP_942071]	2.01134	1.06809e-17	4.03156		transport;oxygen transporter activity
ENSRNOG00000031058	Was	Wiskott-Aldrich syndrome homolog [Source:RefSeq peptide;Acc:NP_001101718]	1.97405	4.72703e-06	3.9287		endosome transport
ENSRNOG00000011625	Tnks	tankyrase-1 [Source:RefSeq peptide;Acc:NP_001099554]	1.97114	3.32526e-17	3.92077	ion transporter	protein localization to chromosome, telomeric region
ENSRNOG00000024457	Cyct	Cytochrome c, testis-specific [Source:UniProtKB/Swiss-Prot;Acc:P10715]	1.96226	6.94172e-07	3.89672		electron carrier activity;electron transport chain;respiratory chain;transport
ENSRNOG00000003134	Slc4a4	Electrogenic sodium bicarbonate cotransporter 1 [Source:UniProtKB/Swiss-Prot;Acc:Q9JI66]	1.95953	1.48032e-14	3.88934	ion transporter	transporter activity;anion transport;symporter activity;sodium ion transport;anion transmembrane transporter activity;transport
ENSRNOG00000002488	Galnt10	Polypeptide N-acetylgalactosaminyltransferase 10 [Source:UniProtKB/Swiss-Prot;Acc:Q925R7]	1.95365	8.27335e-16	3.87353		Golgi apparatus
ENSRNOG00000019689	Vwf	von Willebrand factor [Source:UniProtKB/Swiss-Prot;Acc:Q62935]	1.95054	2.93277e-16	3.8652		chaperone binding
ENSRNOG00000004998	Jakmip1	Janus kinase and microtubule-interacting protein 1 [Source:UniProtKB/Swiss-Prot;Acc:Q3SWS9]	1.94986	1.69406e-05	3.86338		protein transport
ENSRNOG00000006698	Rab33a	ras-related protein Rab-33A [Source:RefSeq peptide;Acc:NP_001101727]	1.9451	7.67182e-06	3.85064		nucleocytoplasmic transport;intracellular protein transport;protein transport
ENSRNOG00000006595	Htr3a	5-hydroxytryptamine receptor 3A [Source:UniProtKB/Swiss-Prot;Acc:P35563]	1.93361	9.62462e-08	3.8201	ion transporter;channel;transmitter receptor	extracellular ligand-gated ion channel activity;ion transport;transport;ion channel activity;voltage-gated potassium channel activity
ENSRNOG00000010438	Cpt1b_v3	Carnitine O-palmitoyltransferase 1, muscle isoform [Source:UniProtKB/Swiss-Prot;Acc:Q63704]	1.93236	1.32811e-06	3.8168		long-chain fatty acid transport;transport
ENSRNOG00000003491	Prkca	Protein kinase C alpha type [Source:UniProtKB/Swiss-Prot;Acc:P05696]	1.91134	4.86523e-15	3.76157	ion transporter	regulation of receptor-mediated endocytosis
ENSRNOG00000012779	Msr1	macrophage scavenger receptor types I and II [Source:RefSeq peptide;Acc:NP_001178868]	1.90913	1.16e-06	3.75581		lipoprotein transport;cholesterol transport;receptor-mediated endocytosis
ENSRNOG00000005332	Csdc2	Cold shock domain-containing protein C2 [Source:UniProtKB/Swiss-Prot;Acc:Q63430]	1.90417	9.66604e-13	3.74293		Golgi apparatus
ENSRNOG00000022777	Six1	sine oculis-related homeobox 1 homolog [Source:RefSeq peptide;Acc:NP_446211]	1.89517	2.40893e-09	3.71966	ion transporter	protein localization to nucleus
ENSRNOG00000020295	Plekhn1	pleckstrin homology domain containing, family N member 1 [Source:RefSeq peptide;Acc:NP_001127995]	1.89088	7.89753e-07	3.70862		electron carrier activity
ENSRNOG00000019719	Kcna5<i><sup>m1Mcwi</i></sup>	Potassium voltage-gated channel subfamily A member 5 [Source:UniProtKB/Swiss-Prot;Acc:P19024]	1.88192	3.14239e-06	3.68565	ion transporter;channel	voltage-gated ion channel activity;Golgi apparatus;voltage-gated potassium channel activity;ion channel activity;ion transport;negative regulation of potassium ion transport;potassium ion transport;transmembrane transport
ENSRNOG00000015967	Sh3bgrl3	SH3 domain-binding glutamic acid-rich-like protein 3 [Source:RefSeq peptide;Acc:NP_001100158]	1.8698	5.57055e-15	3.65482		electron carrier activity
ENSRNOG00000032327	Pdia5	Protein disulfide-isomerase A5 [Source:UniProtKB/Swiss-Prot;Acc:Q5I0H9]	1.8691	1.53405e-12	3.65306		electron carrier activity
ENSRNOG00000010365	Syn1	Synapsin-1 [Source:UniProtKB/Swiss-Prot;Acc:P09951]	1.8609	1.19024e-10	3.63235		Golgi apparatus
ENSRNOG00000020843	LOC100360087	Ferritin light chain 1 [Source:UniProtKB/Swiss-Prot;Acc:P02793]	1.85468	2.74927e-14	3.6167	ion transporter	iron ion transport
ENSRNOG00000014447	Gck	Glucokinase [Source:UniProtKB/Swiss-Prot;Acc:P17712]	1.84921	9.84581e-07	3.60304	ion transporter	regulation of potassium ion transport
ENSRNOG00000027697	Nmnat2	Nicotinamide mononucleotide adenylyltransferase 2 [Source:UniProtKB/Swiss-Prot;Acc:Q0HA29]	1.84874	2.12965e-08	3.60186		Golgi apparatus
ENSRNOG00000036839	Hnrnpa1	Heterogeneous nuclear ribonucleoprotein A1 [Source:UniProtKB/Swiss-Prot;Acc:P04256]	1.83909	3.14616e-07	3.57783		mRNA transport;transport
ENSRNOG00000004146	Coro7	Coronin-7 [Source:UniProtKB/Swiss-Prot;Acc:O35828]	1.82644	4.4268e-14	3.54661		Golgi apparatus
ENSRNOG00000030404	Arrb1	Beta-arrestin-1 [Source:UniProtKB/Swiss-Prot;Acc:P29066]	1.82061	1.73688e-10	3.53231		protein transport;coated pit;endocytosis
ENSRNOG00000026490	Dnm3	Dynamin-3 [Source:UniProtKB/Swiss-Prot;Acc:Q08877]	1.81757	2.47147e-11	3.52486		Golgi apparatus;endocytosis
ENSRNOG00000021403	Rhob	Rho-related GTP-binding protein RhoB [Source:UniProtKB/Swiss-Prot;Acc:P62747]	1.80668	4.61785e-14	3.49837		endosome to lysosome transport;nucleocytoplasmic transport;intracellular protein transport;protein transport
ENSRNOG00000033568	Mapk8ip3	C-Jun-amino-terminal kinase-interacting protein 3 [Source:RefSeq peptide;Acc:NP_001094143]	1.79581	9.90166e-14	3.4721	ion transporter	protein localization;vesicle-mediated transport;kinesin binding
ENSRNOG00000006639	Scn9a	Sodium channel protein type 9 subunit alpha [Source:UniProtKB/Swiss-Prot;Acc:O08562]	1.79449	9.25516e-10	3.46894	ion transporter;channel	voltage-gated ion channel activity;voltage-gated sodium channel activity;ion channel activity;ion transport;sodium ion transport;transmembrane transport
ENSRNOG00000015160	Gem	GTP binding protein (gene overexpressed in skeletal muscle) [Source:RefSeq peptide;Acc:NP_001100107]	1.79192	2.39678e-09	3.46275		protein transport
ENSRNOG00000006694	Cav1	Caveolin-1 [Source:UniProtKB/Swiss-Prot;Acc:P41350]	1.78776	1.07604e-13	3.45279	ion transporter	calcium ion transport;protein localization;cholesterol transport;Golgi apparatus;positive regulation of calcium ion transport into cytosol
ENSRNOG00000012681	Lgals9	Galectin-9 [Source:UniProtKB/Swiss-Prot;Acc:P97840]	1.78566	2.47632e-10	3.44777	ion transporter	ion transport
ENSRNOG00000017969	Olfm3	Noelin-3 [Source:UniProtKB/Swiss-Prot;Acc:P63057]	1.7854	1.03337e-07	3.44714		Golgi apparatus
ENSRNOG00000001415	Ap1s1	adaptor protein complex AP-1, sigma 1 [Source:RefSeq peptide;Acc:NP_001101801]	1.7811	1.46344e-13	3.43688		vesicle-mediated transport;intracellular protein transport;protein transporter activity;transport;protein transport
ENSRNOG00000018564	Nup93	Nuclear pore complex protein Nup93 [Source:UniProtKB/Swiss-Prot;Acc:Q66HC5]	1.77882	9.40617e-14	3.43146		mRNA transport;transmembrane transport;transport;protein transport
ENSRNOG00000020350	Pacs1	Phosphofurin acidic cluster sorting protein 1 [Source:UniProtKB/Swiss-Prot;Acc:O88588]	1.76294	1.25532e-13	3.39389		COPI-coated vesicle;Golgi apparatus
ENSRNOG00000027204	Map6	Microtubule-associated protein 6 [Source:UniProtKB/Swiss-Prot;Acc:Q63560]	1.75989	4.91851e-13	3.38673		Golgi apparatus
ENSRNOG00000038616	Cox6b2	Cytochrome c oxidase subunit 6B2 [Source:UniProtKB/Swiss-Prot;Acc:Q6YFQ1]	1.75752	4.97549e-13	3.38115		mitochondrial crista
ENSRNOG00000001448	Hip1	huntingtin-interacting protein 1 [Source:RefSeq peptide;Acc:NP_001093945]	1.75703	6.94304e-14	3.38002	ion transporter	positive regulation of receptor-mediated endocytosis;Golgi apparatus;endocytosis
ENSRNOG00000042022	H1f0	Histone H1.0 [Source:UniProtKB/Swiss-Prot;Acc:P43278]	1.75587	3.8679e-14	3.3773		Golgi apparatus
ENSRNOG00000028640	Siva1	Apoptosis regulatory protein Siva [Source:UniProtKB/Swiss-Prot;Acc:P59692]	1.75363	5.8071e-13	3.37205		electron carrier activity
ENSRNOG00000029165	Stx1a	Syntaxin-1A [Source:UniProtKB/Swiss-Prot;Acc:P32851]	1.74246	2.35533e-08	3.34606		intracellular protein transport;vesicle-mediated transport;neurotransmitter transport
ENSRNOG00000012879	Fabp3	Fatty acid-binding protein, heart [Source:UniProtKB/Swiss-Prot;Acc:P07483]	1.73878	3.10984e-13	3.33752		transporter activity;long-chain fatty acid transporter activity;long-chain fatty acid transport;transport
ENSRNOG00000014465	LOC100365773	Pink-eyed dilution [Source:UniProtKB/TrEMBL;Acc:Q4LEV3]	1.72263	1.95718e-13	3.30036		arsenite transmembrane transporter activity;citrate transport;transmembrane transport;citrate transmembrane transporter activity
ENSRNOG00000007350	Rac2	ras-related C3 botulinum toxin substrate 2 [Source:RefSeq peptide;Acc:NP_001008385]	1.71229	1.62794e-08	3.27681	ion transporter	bone resorption;nucleocytoplasmic transport;intracellular protein transport;protein transport
ENSRNOG00000008099	Galnt12	Uncharacterized protein [Source:UniProtKB/TrEMBL;Acc:D4A849]	1.71132	3.62248e-07	3.2746		Golgi apparatus
ENSRNOG00000002336	D3ZMK4_RAT	Uncharacterized protein [Source:UniProtKB/TrEMBL;Acc:D3ZMK4]	1.70988	0.000214975	3.27134	ion transporter;channel	extracellular ligand-gated ion channel activity;ion transport;transport
ENSRNOG00000023509	Irs2	insulin receptor substrate 2 [Source:RefSeq peptide;Acc:NP_001162104]	1.70302	5.00743e-13	3.25581	ion transporter	negative regulation of plasma membrane long-chain fatty acid transport
ENSRNOG00000025411	F2r	Proteinase-activated receptor 1 [Source:UniProtKB/Swiss-Prot;Acc:P26824]	1.6978	3.74684e-13	3.24407	ion transporter	positive regulation of calcium ion transport
ENSRNOG00000005007	Scn3a	sodium channel protein type 3 subunit alpha [Source:RefSeq peptide;Acc:NP_037251]	1.69335	5.76033e-05	3.23407	ion transporter;channel	voltage-gated sodium channel activity;ion transport;sodium ion transport;transmembrane transport;ion channel activity
ENSRNOG00000018693	Asgr1	Asialoglycoprotein receptor 1 [Source:UniProtKB/Swiss-Prot;Acc:P02706]	1.69118	1.58645e-05	3.22922		endocytosis;asialoglycoprotein receptor activity
ENSRNOG00000013515	Ptpru	receptor-type tyrosine-protein phosphatase U [Source:RefSeq peptide;Acc:NP_001178504]	1.68412	1.33742e-12	3.21343	ion transporter	protein localization at cell surface
ENSRNOG00000020025	Slc29a2	Equilibrative nucleoside transporter 2 [Source:UniProtKB/Swiss-Prot;Acc:O54699]	1.68373	1.25113e-08	3.21258		thymine transport;guanine transport;hypoxanthine transport;adenine transport;nucleoside transport;nucleoside transmembrane transporter activity;uridine transport;transport
ENSRNOG00000020598	Kcnk6	potassium channel, subfamily K, member 6 [Source:RefSeq peptide;Acc:NP_446258]	1.67883	0.000351585	3.20168	ion transporter;channel	potassium ion transport;potassium channel activity;ion channel activity
ENSRNOG00000008022	D3ZA56_RAT	Uncharacterized protein [Source:UniProtKB/TrEMBL;Acc:D3ZA56]	1.67502	3.74728e-12	3.19324		Golgi apparatus
ENSRNOG00000007439	Unc13d	Protein unc-13 homolog D [Source:UniProtKB/Swiss-Prot;Acc:Q9R189]	1.66648	7.77794e-07	3.17439		exocytic vesicle;recycling endosome
ENSRNOG00000019193	Stx1b	Syntaxin-1B [Source:UniProtKB/Swiss-Prot;Acc:P61265]	1.66391	9.45304e-10	3.16875		protein transport;intracellular protein transport;vesicle-mediated transport;neurotransmitter transport
ENSRNOG00000028589	Gria2	Glutamate receptor 2 [Source:UniProtKB/Swiss-Prot;Acc:P19491]	1.65447	1.83996e-12	3.14808	ion transporter;channel;transmitter receptor	ion transport;transporter activity;transport;extracellular-glutamate-gated ion channel activity;ion channel activity
ENSRNOG00000038571	Fzd8	Frizzled-8 [Source:UniProtKB/Swiss-Prot;Acc:Q498S8]	1.64179	8.56514e-12	3.12052		Golgi apparatus
ENSRNOG00000037871	D4A441_RAT	Uncharacterized protein [Source:UniProtKB/TrEMBL;Acc:D4A441]	1.63915	9.79772e-09	3.11482	ion transporter	cation transport;transmembrane transport;cation transmembrane transporter activity
ENSRNOG00000014420	Rap2b	Ras-related protein Rap-2b [Source:UniProtKB/Swiss-Prot;Acc:P61227]	1.63719	2.47858e-08	3.11059		nucleocytoplasmic transport;intracellular protein transport;recycling endosome;protein transport
ENSRNOG00000018257	Hpx	Hemopexin [Source:UniProtKB/Swiss-Prot;Acc:P20059]	1.63705	0.00057046	3.1103		transport
ENSRNOG00000003794	Nmral1	NmrA-like family domain-containing protein 1 [Source:UniProtKB/Swiss-Prot;Acc:P86172]	1.62542	2.35131e-11	3.08532	ion transporter	potassium ion transport
ENSRNOG00000020300	Lsp1	lymphocyte specific 1 [Source:RefSeq peptide;Acc:NP_001020591]	1.62386	1.84926e-08	3.08199		Golgi apparatus
ENSRNOG00000021919	Rhoj	rho-related GTP-binding protein RhoJ [Source:RefSeq peptide;Acc:NP_001008321]	1.61361	3.85228e-11	3.06017		nucleocytoplasmic transport;intracellular protein transport;protein transport
ENSRNOG00000011346	Ehd2	EH domain-containing protein 2 [Source:UniProtKB/Swiss-Prot;Acc:Q4V8H8]	1.61183	1.11444e-10	3.0564		endocytic recycling;endocytosis
ENSRNOG00000001766	Tfrc	Transferrin receptor protein 1 [Source:UniProtKB/Swiss-Prot;Acc:Q99376]	1.61026	1.36189e-11	3.05306		chaperone binding;coated pit;endocytosis
ENSRNOG00000014590	Stk33	Uncharacterized protein [Source:UniProtKB/TrEMBL;Acc:D4A165]	1.60314	4.2428e-10	3.03803		Golgi apparatus
ENSRNOG00000020027	Arhgef2	Rho guanine nucleotide exchange factor 2 [Source:UniProtKB/Swiss-Prot;Acc:Q5FVC2]	1.5932	1.91917e-11	3.01718		Golgi apparatus
ENSRNOG00000022325	Smc2	structural maintenance of chromosomes protein 2 [Source:RefSeq peptide;Acc:NP_001102136]	1.59289	8.73133e-12	3.01653		phosphoenolpyruvate-dependent sugar phosphotransferase system
ENSRNOG00000008960	Fgf22	fibroblast growth factor 22 [Source:RefSeq peptide;Acc:NP_570107]	1.5864	1.08217e-07	3.00298		Golgi apparatus
ENSRNOG00000026108	Tcof1	treacle protein [Source:RefSeq peptide;Acc:NP_001099613]	1.57073	5.30284e-11	2.97055		phosphoenolpyruvate-dependent sugar phosphotransferase system;transport
ENSRNOG00000013938	Tshz3	Teashirt homolog 3 [Source:UniProtKB/Swiss-Prot;Acc:D3ZKB9]	1.55254	4.92162e-09	2.93333		ureteric peristalsis
ENSRNOG00000004232	G2e3	G2/M phase-specific E3 ubiquitin-protein ligase [Source:RefSeq peptide;Acc:NP_001100196]	1.54482	8.86601e-11	2.91767		Golgi apparatus
ENSRNOG00000018207	Dynlt1	Dynein light chain Tctex-type 1 [Source:UniProtKB/Swiss-Prot;Acc:Q9Z336]	1.53846	1.31105e-10	2.90485		intracellular protein transport;transport;cytoplasmic dynein complex;Golgi apparatus;intracellular transport of viral proteins in host cell
ENSRNOG00000015708	LOC100363771	RCG51568Uncharacterized protein [Source:UniProtKB/TrEMBL;Acc:D4A9V4]	1.53532	4.2623e-10	2.89852	ion transporter	blood circulation
ENSRNOG00000000368	GRIK2_RAT	Glutamate receptor, ionotropic kainate 2 [Source:UniProtKB/Swiss-Prot;Acc:P42260]	1.52398	3.13795e-08	2.87583	ion transporter;channel;transmitter receptor	transporter activity;extracellular-glutamate-gated ion channel activity;ion channel activity;ion transport;intracellular protein transport;transport
ENSRNOG00000016831	Serpinh1	Serpin H1 [Source:UniProtKB/Swiss-Prot;Acc:P29457]	1.52154	4.86995e-11	2.87097		transporter activity;transport;ER-Golgi intermediate compartment
ENSRNOG00000004560	Cacna1b	Voltage-dependent N-type calcium channel subunit alpha-1B [Source:UniProtKB/Swiss-Prot;Acc:Q02294]	1.52087	4.8895e-05	2.86965	ion transporter;channel	voltage-gated ion channel activity;voltage-gated calcium channel activity;calcium ion transport;regulation of calcium ion transport via voltage-gated calcium channel activity;ion transport;calcium ion transmembrane transport;ion channel activity;transmembrane transport
ENSRNOG00000003612	Axin2	Axin-2 [Source:UniProtKB/Swiss-Prot;Acc:O70240]	1.51827	8.58511e-11	2.86446	ion transporter	cellular protein localization
ENSRNOG00000037162	D3ZSM2_RAT	Uncharacterized protein [Source:UniProtKB/TrEMBL;Acc:D3ZSM2]	1.51524	2.26451e-09	2.85847		mRNA transport
ENSRNOG00000018095	Nkiras2	NF-kappa-B inhibitor-interacting Ras-like protein 2 [Source:RefSeq peptide;Acc:NP_001099309]	1.49912	3.02994e-10	2.82669		protein transport
ENSRNOG00000030515	Nfasc	Neurofascin [Source:UniProtKB/Swiss-Prot;Acc:P97685]	1.49476	2.99185e-09	2.81817	ion transporter	protein localization to paranode region of axon;protein localization to juxtaparanode region of axon
ENSRNOG00000014454	Ap1m1	AP-1 complex subunit mu-1 [Source:UniProtKB/Swiss-Prot;Acc:Q32Q06]	1.49297	1.55937e-10	2.81468		vesicle-mediated transport;intracellular protein transport;transport;Golgi apparatus
ENSRNOG00000022719	Abcb1b	Multidrug resistance protein 1 [Source:UniProtKB/Swiss-Prot;Acc:P43245]	1.49011	0.000544196	2.80911	Abc	transporter activity;xenobiotic-transporting ATPase activity;drug transmembrane transporter activity;ATPase activity, coupled to transmembrane movement of substances;establishment of endothelial blood-brain barrier;drug transport;transmembrane transport;transport
ENSRNOG00000023079	Nras	GTPase NRas [Source:UniProtKB/Swiss-Prot;Acc:Q04970]	1.48994	5.97568e-10	2.80878		nucleocytoplasmic transport;intracellular protein transport;Golgi apparatus;protein transport
ENSRNOG00000001383	Slc24a6	Sodium/potassium/calcium exchanger 6 [Source:UniProtKB/Swiss-Prot;Acc:Q6AXS0]	1.48827	5.05729e-08	2.80553	ion transporter	ion transport;antiporter activity;calcium ion transport;sodium ion transport;transmembrane transport
ENSRNOG00000006052	Sulf2	extracellular sulfatase Sulf-2 [Source:RefSeq peptide;Acc:NP_001030099]	1.48124	2.12874e-10	2.7919		Golgi apparatus
ENSRNOG00000015285	Lrp4	Low-density lipoprotein receptor-related protein 4 [Source:UniProtKB/Swiss-Prot;Acc:Q9QYP1]	1.4783	7.77378e-10	2.78619	ion transporter	protein localization;endocytosis
ENSRNOG00000001148	Rplp0	60S acidic ribosomal protein P0 [Source:UniProtKB/Swiss-Prot;Acc:P19945]	1.46468	2.79401e-10	2.76003		ribosome biogenesis
ENSRNOG00000024603	Rps15	40S ribosomal protein S15 [Source:UniProtKB/Swiss-Prot;Acc:P62845]	1.45695	5.73897e-10	2.74527		ribosomal small subunit biogenesis
ENSRNOG00000010852	Nup205	nuclear pore complex protein Nup205 [Source:RefSeq peptide;Acc:NP_001102090]	1.4458	6.68356e-10	2.72414		porin activity
ENSRNOG00000005390	Nup210	Nuclear pore membrane glycoprotein 210 [Source:UniProtKB/Swiss-Prot;Acc:P11654]	1.44321	2.16153e-09	2.71926		mRNA transport;transmembrane transport;protein transport
ENSRNOG00000011016	Slc7a2	Low affinity cationic amino acid transporter 2 [Source:UniProtKB/Swiss-Prot;Acc:B5D5N9]	1.43744	2.35341e-07	2.7084		L-lysine transmembrane transporter activity;amino acid transport;L-ornithine transmembrane transporter activity;amino acid transmembrane transporter activity;L-amino acid transmembrane transporter activity;high affinity arginine transmembrane transporter activity;L-amino acid transport;ornithine transport;arginine transmembrane transporter activity;arginine transport;transmembrane transport;trans…
ENSRNOG00000008480	Kcnab3	Voltage-gated potassium channel subunit beta-3 [Source:UniProtKB/Swiss-Prot;Acc:Q63494]	1.43709	7.0473e-08	2.70773	ion transporter;channel	ion transport;potassium ion transport;transmembrane transport;voltage-gated ion channel activity;voltage-gated potassium channel activity
ENSRNOG00000007060	Adfp	perilipin-2 [Source:RefSeq peptide;Acc:NP_001007145]	1.43224	1.76781e-09	2.69866		long-chain fatty acid transport
ENSRNOG00000003673	Nup85	Nuclear pore complex protein Nup85 [Source:UniProtKB/Swiss-Prot;Acc:Q4QQS8]	1.43016	2.08492e-09	2.69476		mRNA transport;transmembrane transport;protein transport
ENSRNOG00000008052	Atp13a2	probable cation-transporting ATPase 13A2 [Source:RefSeq peptide;Acc:NP_001166903]	1.42432	1.88234e-09	2.68389	ion transporter	cation transport;hydrolase activity, acting on acid anhydrides, catalyzing transmembrane movement of substances;ATPase activity, coupled to transmembrane movement of ions, phosphorylative mechanism
ENSRNOG00000020138	Slc4a3	Anion exchange protein 3 [Source:UniProtKB/Swiss-Prot;Acc:P23348]	1.41985	5.60084e-09	2.67558	ion transporter	transporter activity;antiporter activity;anion transport;transport;anion transmembrane transporter activity
ENSRNOG00000016592	Gnai2	Guanine nucleotide-binding protein G(i) subunit alpha-2 [Source:UniProtKB/Swiss-Prot;Acc:P04897]	1.4196	9.68951e-10	2.67512	ion transporter;channel	negative regulation of calcium ion transport via voltage-gated calcium channel activity
ENSRNOG00000013388	Pgap1	GPI inositol-deacylase [Source:UniProtKB/Swiss-Prot;Acc:Q765A7]	1.41527	4.8946e-09	2.6671		myo-inositol transport;intracellular protein transport
ENSRNOG00000010592	Slc25a27	mitochondrial uncoupling protein 4 [Source:RefSeq peptide;Acc:NP_445952]	1.40884	3.91675e-06	2.65524	mitochondrial	transmembrane transport;transport
ENSRNOG00000012007	Slc38a7	Putative sodium-coupled neutral amino acid transporter 7 [Source:UniProtKB/Swiss-Prot;Acc:Q6JWR2]	1.40819	4.6869e-08	2.65405	ion transporter	ion transport;sodium ion transport;amino acid transport
ENSRNOG00000004013	Grip1	Glutamate receptor-interacting protein 1 [Source:UniProtKB/Swiss-Prot;Acc:P97879]	1.40543	1.02636e-08	2.64896	ion transporter;transmitter receptor	protein localization;endomembrane system
ENSRNOG00000009705	Lck	Proto-oncogene tyrosine-protein kinase LCK [Source:UniProtKB/Swiss-Prot;Acc:Q01621]	1.40173	0.000159467	2.64218		Golgi apparatus
ENSRNOG00000005935	A3galt2	Alpha-1,3-galactosyltransferase 2 [Source:UniProtKB/Swiss-Prot;Acc:A0A4Z3]	1.39561	9.77141e-05	2.63099		Golgi apparatus
ENSRNOG00000011964	Abcd4	ATP-binding cassette, sub-family D, member 4 [Source:RefSeq peptide;Acc:NP_001013118]	1.39437	7.0367e-08	2.62874	Abc	ATPase activity, coupled to transmembrane movement of substances;transport;transmembrane transport
ENSRNOG00000019645	Osbp2	oxysterol-binding protein 2 [Source:RefSeq peptide;Acc:NP_001100702]	1.39375	1.78106e-08	2.6276		lipid transport;transport
ENSRNOG00000012684	Bloc1s2	Biogenesis of lysosome-related organelles complex-1 subunit 2 [Source:UniProtKB/Swiss-Prot;Acc:Q32WR5]	1.39363	9.00845e-09	2.62739		recycling endosome
ENSRNOG00000001261	Ftcd	Formimidoyltransferase-cyclodeaminaseGlutamate formimidoyltransferaseFormimidoyltetrahydrofolate cyclodeaminase [Source:UniProtKB/Swiss-Prot;Acc:O88618]	1.38932	0.000339226	2.61955		Golgi apparatus
ENSRNOG00000033835	Dnm1	Dynamin-1 [Source:UniProtKB/Swiss-Prot;Acc:P21575]	1.38417	4.50789e-08	2.61022		Golgi apparatus;receptor-mediated endocytosis
ENSRNOG00000020876	Bax	Apoptosis regulator BAX [Source:UniProtKB/Swiss-Prot;Acc:Q63690]	1.37968	3.60965e-08	2.60211		chaperone binding
ENSRNOG00000033051	Slc22a15	solute carrier family 22 member 15 [Source:RefSeq peptide;Acc:NP_001101177]	1.36895	1.55852e-07	2.58282		transporter activity;transmembrane transport;transport
ENSRNOG00000000841	Bat1	Spliceosome RNA helicase Bat1 [Source:UniProtKB/Swiss-Prot;Acc:Q63413]	1.36716	4.29277e-09	2.57962		mRNA transport;transport
ENSRNOG00000025244	Trrap	transformation/transcription domain-associated protein [Source:RefSeq peptide;Acc:NP_001099377]	1.36434	4.49641e-09	2.57458		electron carrier activity
ENSRNOG00000019217	Adrb2	Beta-2 adrenergic receptor [Source:UniProtKB/Swiss-Prot;Acc:P10608]	1.35541	0.00100049	2.55871	ion transporter;channel	positive regulation of potassium ion transport;regulation of sodium ion transport;bone resorption;negative regulation of calcium ion transport via voltage-gated calcium channel activity;positive regulation of sodium ion transport;receptor-mediated endocytosis
ENSRNOG00000002778	Aatf	Protein AATF [Source:UniProtKB/Swiss-Prot;Acc:Q9QYW0]	1.34715	7.5961e-08	2.54409		ribosome biogenesis;Golgi apparatus
ENSRNOG00000012450	Dynlrb2	dynein light chain roadblock-type 2 [Source:RefSeq peptide;Acc:NP_001101921]	1.34647	9.01925e-09	2.54289		cytoplasmic dynein complex
ENSRNOG00000019139	Ctnnb1	Catenin beta-1 [Source:UniProtKB/Swiss-Prot;Acc:Q9WU82]	1.34311	7.3399e-09	2.53698	ion transporter;channel	bone resorption;synaptic vesicle transport;ion channel binding;protein localization at cell surface;cellular protein localization
ENSRNOG00000010011	Osbpl3	Oxysterol-binding protein [Source:UniProtKB/TrEMBL;Acc:D3ZHZ3]	1.3416	4.21163e-08	2.53432		lipid transport;transport
ENSRNOG00000021497	Akt3	thymoma viral proto-oncogene 3 Gene [Source:MGI Symbol;Acc:MGI:1345147]	1.33672	2.14319e-08	2.52576		Golgi apparatus
ENSRNOG00000020882	Shkbp1	SH3KBP1-binding protein 1 [Source:UniProtKB/Swiss-Prot;Acc:P0C5J9]	1.33561	1.62284e-07	2.52383	ion transporter;channel	potassium ion transport;voltage-gated potassium channel activity
ENSRNOG00000012287	Slc35e1	Solute carrier family 35 member E1 [Source:UniProtKB/Swiss-Prot;Acc:P0C6B1]	1.33466	1.76191e-08	2.52216		transport
ENSRNOG00000015237	Gle1	Nucleoporin GLE1 [Source:UniProtKB/Swiss-Prot;Acc:Q4KLN4]	1.33286	2.58159e-08	2.51901		mRNA transport;transmembrane transport;protein transport
ENSRNOG00000015076	Cyp26b1	cytochrome P450, family 26, subfamily b, polypeptide 1 [Source:RefSeq peptide;Acc:NP_851601]	1.32347	5.00093e-06	2.50267		electron carrier activity
ENSRNOG00000001492	NAC2_RAT	Sodium/calcium exchanger 2 [Source:UniProtKB/Swiss-Prot;Acc:P48768]	1.31742	0.00135621	2.49219	ion transporter	calcium ion transport into cytosol;calcium ion transport;ion transport;antiporter activity;sodium ion transport;transmembrane transport
ENSRNOG00000017229	Arl10	ADP-ribosylation factor-like protein 10 [Source:RefSeq peptide;Acc:NP_997048]	1.31346	6.52844e-07	2.48537		intracellular protein transport
ENSRNOG00000016533	Gabre	Gamma-aminobutyric acid receptor subunit epsilon [Source:UniProtKB/Swiss-Prot;Acc:Q9ES14]	1.31223	0.000388191	2.48326	ion transporter;channel	ion transport;chloride transport;chloride channel activity;ion channel activity;extracellular ligand-gated ion channel activity;transport
ENSRNOG00000039858	RGD1307722		1.31156	1.71659e-06	2.48209		transmembrane transport
ENSRNOG00000017428	Map1b	Microtubule-associated protein 1BMAP1 light chain LC1 [Source:UniProtKB/Swiss-Prot;Acc:P15205]	1.31141	1.674e-08	2.48184	ion transporter	negative regulation of intracellular transport;mitochondrion transport along microtubule
ENSRNOG00000012659	Vamp5	Vesicle-associated membrane protein 5 [Source:UniProtKB/Swiss-Prot;Acc:Q9Z2J5]	1.30905	2.82375e-06	2.47778		vesicle-mediated transport;Golgi apparatus;endomembrane system
ENSRNOG00000004032	D3ZUJ3_RAT	Uncharacterized protein [Source:UniProtKB/TrEMBL;Acc:D3ZUJ3]	1.30883	4.20621e-08	2.4774		hydrolase activity, acting on acid anhydrides, catalyzing transmembrane movement of substances
ENSRNOG00000016319	D3ZAV9_RAT	Uncharacterized protein [Source:UniProtKB/TrEMBL;Acc:D3ZAV9]	1.30528	7.06923e-08	2.47132		ribosome biogenesis
ENSRNOG00000017919	Nup133	Uncharacterized protein [Source:UniProtKB/TrEMBL;Acc:D3Z8B2]	1.30464	4.09553e-08	2.47022		nucleocytoplasmic transporter activity
ENSRNOG00000036701	Actg1	Actin, cytoplasmic 2Actin, cytoplasmic 2, N-terminally processed [Source:UniProtKB/Swiss-Prot;Acc:P63259]	1.30433	0.000140255	2.46969		kinesin binding
ENSRNOG00000034254	Actb	Actin, cytoplasmic 1Actin, cytoplasmic 1, N-terminally processed [Source:UniProtKB/Swiss-Prot;Acc:P60711]	1.29985	2.17824e-08	2.46204		kinesin binding
ENSRNOG00000018714	Arl5b	ADP-ribosylation factor-like 5B [Source:RefSeq peptide;Acc:NP_001015031]	1.29808	5.40644e-08	2.45902		intracellular protein transport;protein transport
ENSRNOG00000005132	RGD1304644	Riboflavin transporter 2 [Source:UniProtKB/Swiss-Prot;Acc:Q4FZU9]	1.29457	0.00106347	2.45304		riboflavin transporter activity;riboflavin transport;transport
ENSRNOG00000011677	D4A517_RAT	Slc39a10 (Zinc transporter), (Predicted), isoform CRA_aUncharacterized protein [Source:UniProtKB/TrEMBL;Acc:D4A517]	1.29348	3.12232e-08	2.45119	ion transporter	metal ion transport;transmembrane transport;metal ion transmembrane transporter activity
ENSRNOG00000027037	Alox12	arachidonate 12-lipoxygenase, 12S-type [Source:RefSeq peptide;Acc:NP_001099268]	1.28846	8.91622e-05	2.44267		cellular component movement
ENSRNOG00000002001	Itsn1	Intersectin-1 [Source:UniProtKB/Swiss-Prot;Acc:Q9WVE9]	1.2883	4.4499e-08	2.44241		endomembrane system;coated pit;endocytosis
ENSRNOG00000006919	RGD1564200	Clavesin-1 [Source:UniProtKB/Swiss-Prot;Acc:A6JFQ6]	1.28359	0.00141086	2.43444		transporter activity;Golgi apparatus
ENSRNOG00000029682	Clic1	Chloride intracellular channel protein 1 [Source:UniProtKB/Swiss-Prot;Acc:Q6MG61]	1.28103	6.29193e-08	2.43012	ion transporter;channel	ion transport;voltage-gated chloride channel activity;chloride channel activity;voltage-gated ion channel activity;chloride transport
ENSRNOG00000020310	Grik5	Glutamate receptor, ionotropic kainate 5 [Source:UniProtKB/Swiss-Prot;Acc:Q63273]	1.26911	9.71855e-08	2.41013	ion transporter;channel;transmitter receptor	ion transport;transporter activity;transport;extracellular-glutamate-gated ion channel activity;ion channel activity
ENSRNOG00000017210	Slc22a23	Solute carrier family 22 member 23 [Source:UniProtKB/Swiss-Prot;Acc:Q9QZG1]	1.26546	9.71431e-08	2.40404	ion transporter	ion transport;transporter activity;transmembrane transport;transport
ENSRNOG00000003835	Slc43a2	large neutral amino acids transporter small subunit 4 [Source:RefSeq peptide;Acc:NP_001099282]	1.26282	2.70205e-07	2.39964		L-amino acid transmembrane transporter activity;transmembrane transport;L-amino acid transport
ENSRNOG00000030763	Dpp4	Dipeptidyl peptidase 4Dipeptidyl peptidase 4 membrane formDipeptidyl peptidase 4 soluble formDipeptidyl peptidase 4 60 kDa soluble form [Source:UniProtKB/Swiss-Prot;Acc:P14740]	1.25747	0.00448692	2.39075		Golgi apparatus
ENSRNOG00000020107	Stk11ip	serine/threonine-protein kinase 11-interacting protein [Source:RefSeq peptide;Acc:NP_001100392]	1.25741	1.65691e-07	2.39066	ion transporter	protein localization
ENSRNOG00000012504	Wash2	WAS protein family homolog 1 [Source:UniProtKB/Swiss-Prot;Acc:B2RYF7]	1.2552	1.23274e-06	2.387		retrograde transport, endosome to Golgi;recycling endosome;transport;endosome transport
ENSRNOG00000028215	D4A6E0_RAT	nuclear pore complex protein Nup160 [Source:RefSeq peptide;Acc:NP_001101214]	1.25077	1.33679e-07	2.37969		nucleocytoplasmic transporter activity
ENSRNOG00000020024	Taf7	transcription initiation factor TFIID subunit 7 [Source:RefSeq peptide;Acc:NP_001100864]	1.24992	1.91006e-07	2.37828		Golgi apparatus
ENSRNOG00000019374	Csk	Tyrosine-protein kinase CSK [Source:UniProtKB/Swiss-Prot;Acc:P32577]	1.24871	1.67283e-07	2.37628		Golgi apparatus
ENSRNOG00000038970	Fgd1	FYVE, RhoGEF and PH domain-containing protein 1 [Source:RefSeq peptide;Acc:NP_001032635]	1.24254	3.40724e-07	2.36615		Golgi apparatus
ENSRNOG00000005229	Sec16b	Protein transport protein Sec16B [Source:UniProtKB/Swiss-Prot;Acc:Q75N33]	1.24187	7.07473e-05	2.36505		vesicle-mediated transport;Golgi apparatus;protein transport
ENSRNOG00000011402	Isg20l2	Interferon-stimulated 20 kDa exonuclease-like 2 [Source:UniProtKB/Swiss-Prot;Acc:Q6AXU3]	1.24061	0.000114983	2.36299		ribosome biogenesis
ENSRNOG00000008048	Plscr1	Phospholipid scramblase 1 [Source:UniProtKB/Swiss-Prot;Acc:P58195]	1.23928	8.8918e-06	2.3608		phospholipid transport
ENSRNOG00000025156	Timm17b	translocase of inner mitochondrial membrane 17 homolog B [Source:RefSeq peptide;Acc:NP_001101719]	1.23645	3.68649e-07	2.35619	mitochondrial	intracellular protein transport;P-P-bond-hydrolysis-driven protein transmembrane transporter activity;mitochondrial inner membrane presequence translocase complex;protein transporter activity;protein transport
ENSRNOG00000002292	Hnrpd	Heterogeneous nuclear ribonucleoprotein C [Source:UniProtKB/Swiss-Prot;Acc:P17132]	1.23407	1.24619e-07	2.35229		nucleocytoplasmic transport
ENSRNOG00000017976	Slco2b1	Solute carrier organic anion transporter family member 2B1 [Source:UniProtKB/Swiss-Prot;Acc:Q9JHI3]	1.23328	1.74564e-06	2.351	ion transporter;solute carrier anion	transporter activity;organic anion transport;organic anion transmembrane transporter activity;ion transport;transmembrane transport;transport;sodium-independent organic anion transmembrane transporter activity
ENSRNOG00000007319	Trib3	Tribbles homolog 3 [Source:UniProtKB/Swiss-Prot;Acc:Q9WTQ6]	1.23079	0.00208916	2.34695	ion transporter	regulation of glucose transport
ENSRNOG00000020594	Rhbdf1	Rhomboid family member 1 [Source:UniProtKB/Swiss-Prot;Acc:Q499S9]	1.22693	4.95969e-07	2.34068		Golgi apparatus
ENSRNOG00000012562	NMD3B_RAT	Glutamate [NMDA] receptor subunit 3B [Source:UniProtKB/Swiss-Prot;Acc:Q8VHN2]	1.22595	4.04422e-06	2.3391	ion transporter;channel	transporter activity;regulation of calcium ion transport;calcium channel activity;cation channel activity;extracellular-glutamate-gated ion channel activity;ion transport;calcium ion transmembrane transport;transport
ENSRNOG00000021255	Smox	spermine oxidase [Source:RefSeq peptide;Acc:NP_001128326]	1.2258	8.18328e-06	2.33885		electron carrier activity
ENSRNOG00000043085	Clstn2	Calsyntenin-2 [Source:UniProtKB/Swiss-Prot;Acc:Q8VDA1]	1.22473	2.24091e-05	2.33711		Golgi apparatus
ENSRNOG00000005749	Foxred2	FAD-dependent oxidoreductase domain-containing protein 2 [Source:RefSeq peptide;Acc:NP_001178716]	1.22355	2.84117e-05	2.3352		ER-associated protein catabolic process
ENSRNOG00000020067	Rab40c	ras-related protein Rab-40C [Source:RefSeq peptide;Acc:NP_872616]	1.21975	3.34159e-07	2.32906		nucleocytoplasmic transport;intracellular protein transport;protein transport
ENSRNOG00000014686	Kcnd3	Potassium voltage-gated channel subfamily D member 3 [Source:UniProtKB/Swiss-Prot;Acc:Q62897]	1.21788	0.000257502	2.32604	ion transporter;channel	voltage-gated ion channel activity;voltage-gated potassium channel activity;ion channel activity;ion transport;potassium channel activity;potassium ion transport;transmembrane transport
ENSRNOG00000019430	Coro1a	Coronin-1A [Source:UniProtKB/Swiss-Prot;Acc:Q91ZN1]	1.20697	4.62176e-06	2.30853	ion transporter	calcium ion transport
ENSRNOG00000015236	Mybbp1a	Myb-binding protein 1A [Source:UniProtKB/Swiss-Prot;Acc:O35821]	1.1995	3.48881e-07	2.2966		nucleocytoplasmic transport;respiratory electron transport chain
ENSRNOG00000007418	Ipo9	importin-9 [Source:RefSeq peptide;Acc:NP_001100650]	1.18945	4.14774e-07	2.28065		intracellular protein transport;protein transporter activity;protein transport
ENSRNOG00000007240	Rrs1	Ribosome biogenesis regulatory protein homolog [Source:UniProtKB/Swiss-Prot;Acc:A1A5P2]	1.18146	4.43567e-06	2.26806		ribosome biogenesis
ENSRNOG00000018857	Abcd1	ATP-binding cassette sub-family D member 1 [Source:RefSeq peptide;Acc:NP_001102291]	1.17659	1.99981e-06	2.26042	Abc	transport
ENSRNOG00000004700	Nxt1	NTF2-related export protein 1 [Source:RefSeq peptide;Acc:NP_001099991]	1.16753	2.55027e-06	2.24627		Ran GTPase binding;transport
ENSRNOG00000026907	Zbtb37	zinc finger and BTB domain-containing protein 37 [Source:RefSeq peptide;Acc:NP_001100661]	1.16724	7.9527e-05	2.24581	ion transporter;channel	potassium ion transport;voltage-gated potassium channel activity
ENSRNOG00000018863	Abcc10	multidrug resistance-associated protein 7 [Source:RefSeq peptide;Acc:NP_001101671]	1.1584	2.45623e-06	2.2321	Abc	ATPase activity, coupled to transmembrane movement of substances;transport;transmembrane transport
ENSRNOG00000001449	Pom121	Nuclear envelope pore membrane protein POM 121 [Source:UniProtKB/Swiss-Prot;Acc:P52591]	1.15808	8.82557e-07	2.2316		mRNA transport;transmembrane transport;protein transport
ENSRNOG00000037262	Mecp2	Methyl-CpG-binding protein 2 [Source:UniProtKB/Swiss-Prot;Acc:Q00566]	1.15154	3.78796e-06	2.2215	ion transporter	protein localization;mitochondrial electron transport, ubiquinol to cytochrome c
ENSRNOG00000006490	Neo1	neogenin [Source:RefSeq peptide;Acc:NP_001178810]	1.15148	1.05745e-06	2.22141		Golgi apparatus
ENSRNOG00000002627	Kctd3	potassium channel tetramerisation domain containing 3 [Source:RefSeq peptide;Acc:NP_001100669]	1.14936	1.15896e-06	2.21816	ion transporter;channel	potassium ion transport;voltage-gated potassium channel activity
ENSRNOG00000006683	Nedd4	E3 ubiquitin-protein ligase NEDD4 [Source:UniProtKB/Swiss-Prot;Acc:Q62940]	1.14616	9.27437e-07	2.21324	ion transporter	negative regulation of sodium ion transport;lysosomal transport;positive regulation of nucleocytoplasmic transport
ENSRNOG00000032913	RANT_RAT	GTP-binding nuclear protein Ran, testis-specific isoform [Source:UniProtKB/Swiss-Prot;Acc:Q8K586]	1.14525	1.83721e-06	2.21185		nucleocytoplasmic transport;intracellular protein transport;protein transport
ENSRNOG00000033794	Sppl2b	Signal peptide peptidase-like 2B [Source:UniProtKB/Swiss-Prot;Acc:Q5PQL3]	1.14476	1.35571e-06	2.2111		Golgi apparatus
ENSRNOG00000015602	Cdh2	Cadherin-2 [Source:UniProtKB/Swiss-Prot;Acc:Q9Z1Y3]	1.13978	1.13746e-06	2.20348	ion transporter	regulation of protein localization
ENSRNOG00000016486	Nop58	Nucleolar protein 58 [Source:UniProtKB/Swiss-Prot;Acc:Q9QZ86]	1.12645	1.86042e-06	2.18322		ribosome biogenesis
ENSRNOG00000001255	Mlxip		1.12538	6.78773e-06	2.18159		nucleocytoplasmic transport
ENSRNOG00000016574	Fiz1	flt3-interacting zinc finger protein 1 [Source:RefSeq peptide;Acc:NP_001099693]	1.12466	2.74854e-06	2.18049		electron carrier activity
ENSRNOG00000012378	Dbnl	Drebrin-like protein [Source:UniProtKB/Swiss-Prot;Acc:Q9JHL4]	1.12456	2.36519e-06	2.18035		endocytosis
ENSRNOG00000016244	Mical2	protein MICAL-2 [Source:RefSeq peptide;Acc:NP_001132980]	1.11877	3.12832e-05	2.17162		electron carrier activity
ENSRNOG00000007917	MCP_RAT	Membrane cofactor protein [Source:UniProtKB/Swiss-Prot;Acc:Q9Z0M4]	1.11691	0.011299	2.16882		Golgi apparatus
ENSRNOG00000032820			1.11349	1.39449e-05	2.16368		transport
ENSRNOG00000008656	Snca	Alpha-synuclein [Source:UniProtKB/Swiss-Prot;Acc:P37377]	1.10057	0.000120541	2.14439	ion transporter	negative regulation of transporter activity;mitochondrial ATP synthesis coupled electron transport;synaptic vesicle transport;kinesin binding
ENSRNOG00000031396	Grb14	Growth factor receptor-bound protein 14 [Source:UniProtKB/Swiss-Prot;Acc:O88900]	1.09793	0.000310976	2.14048		Golgi apparatus
ENSRNOG00000006353	Gyltl1b	Glycosyltransferase-like protein LARGE2 [Source:UniProtKB/Swiss-Prot;Acc:Q6P7A1]	1.09632	5.43987e-06	2.13808		Golgi apparatus
ENSRNOG00000020904	Cdc42ep2	Cdc42 effector protein 2 [Source:UniProtKB/Swiss-Prot;Acc:Q5PQP4]	1.08864	0.000162367	2.12674		endomembrane system
ENSRNOG00000011798	Mapre1	Microtubule-associated protein RP/EB family member 1 [Source:UniProtKB/Swiss-Prot;Acc:Q66HR2]	1.08772	3.80718e-06	2.12538	ion transporter	protein localization to microtubule
ENSRNOG00000037924	Selm	selenoprotein M precursor [Source:RefSeq peptide;Acc:NP_001108485]	1.08613	2.04207e-05	2.12303		Golgi apparatus
ENSRNOG00000004899	Kcns3	Potassium voltage-gated channel subfamily S member 3 [Source:UniProtKB/Swiss-Prot;Acc:O88759]	1.08316	0.0241669	2.11867	ion transporter;channel	voltage-gated ion channel activity;Golgi apparatus;voltage-gated potassium channel activity;ion channel activity;ion transport;potassium ion transport;transmembrane transport
ENSRNOG00000000568	Slc29a3	Equilibrative nucleoside transporter 3 [Source:UniProtKB/Swiss-Prot;Acc:Q80WK7]	1.08043	0.000121011	2.11466		nucleoside transport;nucleoside transmembrane transporter activity;transport
ENSRNOG00000000470	Vps52	Vacuolar protein sorting-associated protein 52 homolog [Source:UniProtKB/Swiss-Prot;Acc:O55166]	1.07545	7.87616e-06	2.10738		Golgi apparatus;protein transport
ENSRNOG00000031358	RGD1564469	Uncharacterized protein [Source:UniProtKB/TrEMBL;Acc:D3ZJT4]	1.07274	7.32731e-05	2.10342		ribosome biogenesis
ENSRNOG00000018637	D3ZWX7_RAT	Uncharacterized protein [Source:UniProtKB/TrEMBL;Acc:D3ZRD4]	1.07246	5.27808e-06	2.10302		Golgi apparatus
ENSRNOG00000011105	Arl15		1.06748	9.35212e-05	2.09577		intracellular protein transport;protein transport
ENSRNOG00000006762	Nhp2l1	NHP2-like protein 1 [Source:UniProtKB/Swiss-Prot;Acc:P55770]	1.06672	0.0004726	2.09467		ribosome biogenesis
ENSRNOG00000007019	Accn1	Amiloride-sensitive cation channel 1, neuronal [Source:UniProtKB/Swiss-Prot;Acc:Q62962]	1.06194	0.000212354	2.08774	ion transporter;channel	cation transport;regulation of ion transmembrane transport;ion transmembrane transport;protein localization to synapse;voltage-gated sodium channel activity;cation channel activity;ion channel activity;sodium ion transport;sodium channel activity;ion gated channel activity
ENSRNOG00000002097	Rasl11b	Ras-like protein family member 11B [Source:UniProtKB/Swiss-Prot;Acc:Q6IMA7]	1.06109	2.74584e-05	2.08651		nucleocytoplasmic transport;intracellular protein transport;protein transport
ENSRNOG00000015669	Kctd11	potassium channel tetramerisation domain containing 11 [Source:RefSeq peptide;Acc:NP_001102301]	1.06088	0.00025947	2.08621	ion transporter;channel	potassium ion transport;ion channel activity;voltage-gated potassium channel activity
ENSRNOG00000009495	Src	Proto-oncogene tyrosine-protein kinase Src [Source:UniProtKB/Swiss-Prot;Acc:Q9WUD9]	1.05774	1.12053e-05	2.08167	ion transporter	positive regulation of protein transport
ENSRNOG00000015948	Slc1a5	neutral amino acid transporter B(0) [Source:RefSeq peptide;Acc:NP_786934]	1.05628	1.28275e-05	2.07956		extracellular amino acid transport;neutral amino acid transport;L-serine transmembrane transporter activity;amino acid transmembrane transporter activity;neutral amino acid transmembrane transporter activity;dicarboxylic acid transport;L-serine transport
ENSRNOG00000016070	Trpc3	Short transient receptor potential channel 3 [Source:UniProtKB/Swiss-Prot;Acc:Q9JMI9]	1.05587	0.000852249	2.07897	ion transporter;channel	calcium channel activity;calcium ion transport;ion channel activity;ion transport;calcium activated cation channel activity;transmembrane transport
ENSRNOG00000018454	Apoe	Apolipoprotein E [Source:UniProtKB/Swiss-Prot;Acc:P02650]	1.04944	8.72928e-06	2.06973		reverse cholesterol transport;very-low-density lipoprotein particle;Golgi apparatus;cholesterol transporter activity;artery morphogenesis;low-density lipoprotein particle;lipid transporter activity;lipid transport;high-density lipoprotein particle;transport;receptor-mediated endocytosis
ENSRNOG00000011451	Lrp3	Low-density lipoprotein receptor-related protein 3 [Source:UniProtKB/Swiss-Prot;Acc:O88204]	1.0478	1.94626e-05	2.06738		coated pit;endocytosis
ENSRNOG00000013837	D3ZKQ9_RAT	Uncharacterized protein [Source:UniProtKB/TrEMBL;Acc:D3ZIH7]	1.04631	9.62831e-06	2.06524		phosphoenolpyruvate-dependent sugar phosphotransferase system
ENSRNOG00000032840	Sumo2	Small ubiquitin-related modifier 2 [Source:UniProtKB/Swiss-Prot;Acc:P61959]	1.0379	1.65493e-05	2.05324	ion transporter	cellular protein localization
ENSRNOG00000019340	Cep250		1.03509	1.66058e-05	2.04924	ion transporter	protein localization
ENSRNOG00000000938	Ran	GTP-binding nuclear protein Ran [Source:UniProtKB/Swiss-Prot;Acc:P62828]	1.03239	1.22105e-05	2.04542		nucleocytoplasmic transport;intracellular protein transport;protein transport
ENSRNOG00000010966	Itgb1	Integrin beta-1 [Source:UniProtKB/Swiss-Prot;Acc:P49134]	1.02815	1.29762e-05	2.03941		protein transport within lipid bilayer
ENSRNOG00000019085	Xpo5	exportin 5 [Source:RefSeq peptide;Acc:NP_001102259]	1.0233	1.69352e-05	2.03256		protein transporter activity
ENSRNOG00000020188	TRPC2_RAT	Short transient receptor potential channel 2 [Source:UniProtKB/Swiss-Prot;Acc:Q9R283]	1.02064	6.77849e-05	2.02882	ion transporter;channel	calcium ion transport;store-operated calcium channel activity;ion channel activity;endomembrane system;ion transport;transmembrane transport
ENSRNOG00000013014	Cyba	Cytochrome b-245 light chain [Source:UniProtKB/Swiss-Prot;Acc:Q62737]	1.01963	0.000158089	2.0274		electron carrier activity;electron transport chain;transport;Golgi apparatus
ENSRNOG00000032070	D3ZP07_RAT	Uncharacterized protein [Source:UniProtKB/TrEMBL;Acc:D3ZBB8]	1.01737	1.69406e-05	2.02422	ion transporter	asymmetric protein localization
ENSRNOG00000009971	Plekha8	pleckstrin homology domain-containing family A member 8 [Source:RefSeq peptide;Acc:NP_001102705]	1.00846	6.8434e-05	2.01177		glycolipid transporter activity;glycolipid transport
ENSRNOG00000043354	D3ZGA3_RAT	Uncharacterized protein [Source:UniProtKB/TrEMBL;Acc:D3ZGA3]	1.00593	4.28275e-05	2.00823		Golgi apparatus;protein transport
ENSRNOG00000000257	Smpd3	Sphingomyelin phosphodiesterase 3 [Source:UniProtKB/Swiss-Prot;Acc:O35049]	1.00482	0.00011757	2.0067		Golgi apparatus
ENSRNOG00000003508	LOC100364400		1.00034	3.61511e-05	2.00047		ER to Golgi vesicle-mediated transport;ER-Golgi intermediate compartment
ENSRNOG00000009935	Xpo1	Exportin-1 [Source:UniProtKB/Swiss-Prot;Acc:Q80U96]	1.00017	2.4371e-05	2.00024	ion transporter	mRNA transport;intracellular protein transport;protein transporter activity;protein localization to nucleus
