# Supplementary material for: Influx mechanisms in the embryonic and adult rat choroid plexus: a transcriptome study
Source: Front Neurosci. 2015 Apr 28;9:123. doi: 10.3389/fnins.2015.00123 (PMC4412010; doi:10.3389/fnins.2015.00123)
Supplement: Supplementary file 3 [file Table3.XLSX]

## Sheet: adult_transporter.csv
GeneId	GeneName	GeneDescription	logFC	PVal	FC	Annotation	GO term names
ENSRNOG00000015550	Ptgds	Prostaglandin-H2 D-isomerase [Source:UniProtKB/Swiss-Prot;Acc:P22057]	-8.74389	1.3845e-176	428.72		transporter activity;transport
ENSRNOG00000008902	Pon1	Serum paraoxonase/arylesterase 1 [Source:UniProtKB/Swiss-Prot;Acc:P55159]	-8.21941	8.67733e-135	298.05	ion transporter	positive regulation of transporter activity
ENSRNOG00000015055	Scg2	Secretogranin-2Secretoneurin [Source:UniProtKB/Swiss-Prot;Acc:P10362]	-8.19893	4.82212e-83	293.848		cellular component movement
ENSRNOG00000026745	ACSL6_RAT	Long-chain-fatty-acid--CoA ligase 6 [Source:UniProtKB/Swiss-Prot;Acc:P33124]	-8.16488	3.3736e-151	286.995		fatty acid transport
ENSRNOG00000030625	Tf	Signal recognition particle receptor subunit beta [Source:UniProtKB/Swiss-Prot;Acc:Q4FZX7]	-7.5124	8.31836e-147	182.582	ion transporter	ion transport;iron ion transport;ferric iron transmembrane transporter activity;ferric iron transport
ENSRNOG00000019750	Kcna1	Potassium voltage-gated channel subfamily A member 1 [Source:UniProtKB/Swiss-Prot;Acc:P10499]	-7.35991	1.14416e-89	164.268	ion transporter	ion transport;potassium ion transport
ENSRNOG00000018086	Slc22a8	Solute carrier family 22 member 8 [Source:UniProtKB/Swiss-Prot;Acc:Q9R1U7]	-7.15898	7.38557e-129	142.912	ion transporter	transporter activity;quaternary ammonium group transmembrane transporter activity;quaternary ammonium group transport;organic anion transmembrane transporter activity;ion transport;ion transmembrane transporter activity;glutathione transport;transport
ENSRNOG00000002355	Slc47a1	Multidrug and toxin extrusion protein 1 [Source:UniProtKB/Swiss-Prot;Acc:Q5I0E9]	-7.12644	2.26961e-35	139.725	ion transporter	organic cation transport;drug transmembrane transporter activity;drug transmembrane transport;drug transport
ENSRNOG00000012892	D4AB29_RAT	retinal-specific ATP-binding cassette transporter [Source:RefSeq peptide;Acc:NP_001101191]	-7.11377	1.24641e-129	138.503		nucleoside-triphosphatase activity;ATPase activity;ATP binding;ATPase activity, coupled to transmembrane movement of substances;integral to plasma membrane;nucleotide binding;transport
ENSRNOG00000013681	Kcns1	Potassium voltage-gated channel subfamily S member 1 [Source:UniProtKB/Swiss-Prot;Acc:O88758]	-6.77095	1.39379e-82	109.209	ion transporter	ion transport;potassium ion transport
ENSRNOG00000018420	Slc22a7	Solute carrier family 22 member 7 [Source:UniProtKB/Swiss-Prot;Acc:Q5RLM2]	-6.19982	6.77932e-51	73.5076	ion transporter	transporter activity;organic anion transport;organic anion transmembrane transporter activity;ion transport;ion transmembrane transporter activity;transport
ENSRNOG00000002934	Atp1b1	Sodium/potassium-transporting ATPase subunit beta-1 [Source:UniProtKB/Swiss-Prot;Acc:P07340]	-6.16899	8.44358e-112	71.9535	ion transporter	ion transport;potassium ion transport;metal ion transport;sodium ion transport
ENSRNOG00000005491	Best3	bestrophin-3 [Source:RefSeq peptide;Acc:NP_001178712]	-5.95603	4.98345e-58	62.0788	ion transporter	chloride transport;inorganic anion transport;negative regulation of ion transport
ENSRNOG00000005307	Slc4a10	Sodium-driven chloride bicarbonate exchanger [Source:UniProtKB/Swiss-Prot;Acc:Q80ZA5]	-5.93311	4.91862e-105	61.1004	ion transporter	transporter activity;sodium ion transport;anion transport;transport;anion transmembrane transporter activity
ENSRNOG00000031249	Slco1a5	Solute carrier organic anion transporter family member 1A5 [Source:UniProtKB/Swiss-Prot;Acc:O88397]	-5.92491	6.79895e-105	60.754	ion transporter;solute carrier anion	transporter activity;thyroid hormone transmembrane transporter activity;membrane fraction;organic anion transmembrane transporter activity;bile acid transmembrane transporter activity;organ regeneration;transmembrane transport;ion transport;monocarboxylic acid transport;intestinal absorption;brush border membrane;bile acid and bile salt transport;membrane;integral to plasma membrane;monocarboxyli…
ENSRNOG00000006096	Slc26a7	anion exchange transporter [Source:RefSeq peptide;Acc:NP_001100108]	-5.83861	2.45989e-86	57.2265	ion transporter;channel	transporter activity;anion transport;bicarbonate transport;chloride transport;chloride channel activity;basolateral plasma membrane;integral to membrane;membrane;gastric acid secretion;anion channel activity;bicarbonate transmembrane transporter activity;transmembrane transport;transport
ENSRNOG00000042731	Slc25a18	Mitochondrial glutamate carrier 2 [Source:UniProtKB/Swiss-Prot;Acc:Q505J6]	-5.82559	3.8757e-41	56.7125	mitochondrial	transport
ENSRNOG00000013973	Lcn2	Neutrophil gelatinase-associated lipocalin [Source:UniProtKB/Swiss-Prot;Acc:P30152]	-5.773	3.15541e-73	54.6822	ion transporter	ion transport;transporter activity;iron ion transport
ENSRNOG00000012090	Slc16a8	Monocarboxylate transporter 3 [Source:UniProtKB/Swiss-Prot;Acc:O70461]	-5.76969	9.61223e-92	54.5568	ion transporter	basal plasma membrane;symporter activity;organic anion transport;integral to membrane;secondary active monocarboxylate transmembrane transporter activity;transmembrane transport;plasma membrane
ENSRNOG00000018822	Slc5a5	Sodium/iodide cotransporter [Source:UniProtKB/Swiss-Prot;Acc:Q63008]	-5.71751	3.97743e-97	52.6189	ion transporter	transporter activity;symporter activity;sodium:iodide symporter activity;transmembrane transport;ion transport;sodium ion transport;plasma membrane;integral to membrane;iodide transport;thyroid hormone generation;membrane;transport
ENSRNOG00000000455	Tap2	Antigen peptide transporter 2 [Source:UniProtKB/Swiss-Prot;Acc:P36372]	-5.60947	3.35978e-88	48.8223	ion transporter;peptide	protein homodimerization activity;MHC class I protein binding;positive regulation of T cell mediated cytotoxicity;tapasin binding;microsome;antigen processing and presentation of exogenous protein antigen via MHC class Ib, TAP-dependent;peptide antigen-transporting ATPase activity;ATPase activity, coupled to transmembrane movement of substances;nucleotide binding;TAP complex;transport;antigen pro…
ENSRNOG00000014741	D4A6Z8_RAT	Uncharacterized protein [Source:UniProtKB/TrEMBL;Acc:D4A6Z8]	-5.54751	3.80652e-46	46.77	ion transporter	ion transport;potassium ion transport
ENSRNOG00000018950	Fa2h	Fatty acid 2-hydroxylase [Source:UniProtKB/Swiss-Prot;Acc:Q2LAM0]	-5.49981	1.00999e-49	45.2489		transport
ENSRNOG00000011726	Grin1	Glutamate [NMDA] receptor subunit zeta-1 [Source:UniProtKB/Swiss-Prot;Acc:P35439]	-5.25959	2.80471e-29	38.3086	ion transporter	transporter activity;cation transport;calcium ion transport;ion transport;calcium ion transmembrane transport;transport
ENSRNOG00000017625	Htr2b	5-hydroxytryptamine receptor 2B [Source:UniProtKB/Swiss-Prot;Acc:P30994]	-5.19177	5.014e-38	36.5493	ion transporter;transmitter receptor	calcium ion transmembrane transport
ENSRNOG00000004555	Sec14l4	SEC14-like protein 4 [Source:RefSeq peptide;Acc:NP_001102560]	-5.10824	2.49269e-71	34.4933		transporter activity
ENSRNOG00000011184	Slc13a4	solute carrier family 13 member 4 [Source:RefSeq peptide;Acc:NP_001012639]	-5.07671	8.3689e-84	33.7475	ion transporter	transporter activity;sodium ion transport
ENSRNOG00000020532	Kcnq1	Potassium voltage-gated channel subfamily KQT member 1 [Source:UniProtKB/Swiss-Prot;Acc:Q9Z0N7]	-4.97128	3.57603e-65	31.3692	ion transporter	ion transport;potassium ion transport
ENSRNOG00000011227	Atp1b2	sodium/potassium-transporting ATPase subunit beta-2 [Source:RefSeq peptide;Acc:NP_036639]	-4.86234	1.64639e-78	29.0878	ion transporter	ion transport;potassium ion transport;sodium ion transport
ENSRNOG00000003841	Kcnh1	potassium voltage-gated channel, subfamily H (eag-related), member 1 Gene [Source:MGI Symbol;Acc:MGI:1341721]	-4.80544	2.38965e-66	27.9629	ion transporter	ion transport
ENSRNOG00000009030	Rab19	Ras-related protein Rab-19 [Source:UniProtKB/Swiss-Prot;Acc:Q5M7U5]	-4.7465	4.03403e-43	26.8436		protein transport
ENSRNOG00000001714	Atp13a4	probable cation-transporting ATPase 13A4 [Source:RefSeq peptide;Acc:NP_001178587]	-4.62564	3.65304e-56	24.6864	ion transporter	cation transport
ENSRNOG00000006010	Slc6a20	Sodium- and chloride-dependent transporter XTRP3 [Source:UniProtKB/Swiss-Prot;Acc:Q64093]	-4.57724	4.73586e-62	23.872		amino acid transmembrane transport;amino acid transport;amino acid transmembrane transporter activity;neurotransmitter:sodium symporter activity;apical plasma membrane;neurotransmitter transport;symporter activity;membrane;integral to plasma membrane;plasma membrane
ENSRNOG00000021079	Fxyd1	Phospholemman [Source:UniProtKB/Swiss-Prot;Acc:O08589]	-4.57332	8.05091e-69	23.8071	ion transporter	ion transport
ENSRNOG00000020985	Atp4a	Potassium-transporting ATPase alpha chain 1 [Source:UniProtKB/Swiss-Prot;Acc:P09626]	-4.53935	5.82008e-52	23.2531	ion transporter	cation transport;monovalent inorganic cation transmembrane transporter activity;regulation of proton transport;monovalent inorganic cation transport;potassium ion transport
ENSRNOG00000002906	Nr1i2	Nuclear receptor subfamily 1 group I member 2 [Source:UniProtKB/Swiss-Prot;Acc:Q9R1A7]	-4.48608	4.85026e-45	22.4101		xenobiotic transport
ENSRNOG00000021130	ABCC8_RAT	ATP-binding cassette sub-family C member 8 [Source:UniProtKB/Swiss-Prot;Acc:Q09429]	-4.47963	7.0171e-38	22.3101	ion transporter;Abc	potassium ion transport;positive regulation of potassium ion transport;transport
ENSRNOG00000000571	Psap	Sulfated glycoprotein 1 [Source:UniProtKB/Swiss-Prot;Acc:P10960]	-4.44932	3.90917e-69	21.8464		glycolipid transport
ENSRNOG00000001082	Abcb9	ATP-binding cassette sub-family B member 9 [Source:UniProtKB/Swiss-Prot;Acc:Q9QYJ4]	-4.38914	2.83249e-58	20.9539	Abc;peptide	substrate-specific transmembrane transporter activity;peptide transport;ATP-binding cassette (ABC) transporter complex;protein transport;peptide transporter activity;transport
ENSRNOG00000017123	B2m	Beta-2-microglobulin [Source:UniProtKB/Swiss-Prot;Acc:P07151]	-4.3885	2.71197e-67	20.9444	ion transporter	antigen processing and presentation of exogenous protein antigen via MHC class Ib, TAP-dependent
ENSRNOG00000016043	Aqp4	Aquaporin-4 [Source:UniProtKB/Swiss-Prot;Acc:P47863]	-4.33484	5.59743e-62	20.1798	aquaporin	transporter activity;carbon dioxide transport;transport;water transport
ENSRNOG00000001115	Slc29a4	equilibrative nucleoside transporter 4 [Source:RefSeq peptide;Acc:NP_001099381]	-4.23329	2.87994e-62	18.8081		nucleoside transmembrane transporter activity;transport;membrane
ENSRNOG00000009740	Slco1c1	Solute carrier organic anion transporter family member 1C1 [Source:UniProtKB/Swiss-Prot;Acc:Q9EPZ7]	-4.2054	5.29867e-63	18.448	ion transporter;solute carrier anion	transporter activity;integral to membrane;bile acid transmembrane transporter activity;ion transport;bile acid and bile salt transport;membrane;transmembrane transport;transport
ENSRNOG00000017798	Atp2b3	Plasma membrane calcium-transporting ATPase 3 [Source:UniProtKB/Swiss-Prot;Acc:Q64568]	-4.16347	3.54107e-62	17.9196	ion transporter	calcium ion transmembrane transporter activity;cation transport;calcium ion transport
ENSRNOG00000017283	Kcnt1	Potassium channel subfamily T member 1 [Source:UniProtKB/Swiss-Prot;Acc:Q9Z258]	-4.1383	2.55461e-37	17.6097	ion transporter	ion transport;potassium ion transport
ENSRNOG00000017154	Atp11a	probable phospholipid-transporting ATPase IH [Source:RefSeq peptide;Acc:NP_001100794]	-3.98017	7.6608e-58	15.7815		phospholipid transport
ENSRNOG00000000457	Tap1	Antigen peptide transporter 1 [Source:UniProtKB/Swiss-Prot;Acc:P36370]	-3.97072	5.23929e-53	15.6786	ion transporter;peptide	protein homodimerization activity;MHC class I protein binding;tapasin binding;microsome;peptide antigen-transporting ATPase activity;ATPase activity, coupled to transmembrane movement of substances;mitochondrion;nucleotide binding;TAP complex;transport;antigen processing and presentation of endogenous peptide antigen via MHC class I;protein binding;endoplasmic reticulum;peptide transport;TAP1 bin…
ENSRNOG00000011723	Slc44a3	Choline transporter-like protein 3 [Source:UniProtKB/Swiss-Prot;Acc:Q6AY92]	-3.82505	1.51581e-47	14.1728		;integral to membrane;membrane
ENSRNOG00000019937	Kcnk1	Potassium channel subfamily K member 1 [Source:UniProtKB/Swiss-Prot;Acc:Q9Z2T2]	-3.71588	5.4116e-51	13.1399	ion transporter	ion transport;potassium ion transport
ENSRNOG00000011647	S100a6	Protein S100-A6 [Source:UniProtKB/Swiss-Prot;Acc:P05964]	-3.67831	1.93641e-32	12.8021	ion transporter	ion transmembrane transporter activity
ENSRNOG00000003472	Atp11c-ps1	Uncharacterized protein [Source:UniProtKB/TrEMBL;Acc:D3Z9J3]	-3.66304	1.57082e-50	12.6673		phospholipid transport
ENSRNOG00000013932	Rbp2	Retinol-binding protein 2 [Source:UniProtKB/Swiss-Prot;Acc:P06768]	-3.65857	1.0006e-36	12.6281		transporter activity;transport
ENSRNOG00000019490	Q7TP93_RAT	Ab1-188 [Source:UniProtKB/TrEMBL;Acc:Q7TP93]	-3.64075	6.81583e-50	12.4731		inorganic phosphate transmembrane transporter activity;phosphate transport
ENSRNOG00000007490	Gabrr2	Gamma-aminobutyric acid receptor subunit rho-2 [Source:UniProtKB/Swiss-Prot;Acc:P47742]	-3.61826	2.7347e-38	12.2802	ion transporter	ion transport;transport
ENSRNOG00000009480	Slc24a3	Sodium/potassium/calcium exchanger 3 [Source:UniProtKB/Swiss-Prot;Acc:Q9EPQ0]	-3.61111	3.21856e-46	12.2195	ion transporter	cation transport;calcium ion transport;sodium ion transport;potassium ion transport
ENSRNOG00000015085	D3ZYV4_RAT	Uncharacterized protein [Source:UniProtKB/TrEMBL;Acc:D3Z808]	-3.58286	5.51155e-46	11.9825	ion transporter	regulation of sodium ion transport
ENSRNOG00000025639	Slc39a12	zinc transporter ZIP12 [Source:RefSeq peptide;Acc:NP_001099594]	-3.56559	1.48648e-47	11.8399	ion transporter	metal ion transmembrane transporter activity;metal ion transport;transmembrane transport;membrane
ENSRNOG00000007104	Itpr1	Inositol 1,4,5-trisphosphate receptor type 1 [Source:UniProtKB/Swiss-Prot;Acc:P29994]	-3.52402	1.80324e-47	11.5036	ion transporter	ion transport;calcium ion transport
ENSRNOG00000016057	Kcnj13	Inward rectifier potassium channel 13 [Source:UniProtKB/Swiss-Prot;Acc:O70617]	-3.52221	1.73427e-47	11.4892	ion transporter	ion transport;potassium ion transport
ENSRNOG00000011160	Sv2b	Synaptic vesicle glycoprotein 2B [Source:UniProtKB/Swiss-Prot;Acc:Q63564]	-3.51829	1.97885e-43	11.4581		transporter activity;transport
ENSRNOG00000019959	Kcnc3	Potassium voltage-gated channel subfamily C member 3 [Source:UniProtKB/Swiss-Prot;Acc:Q01956]	-3.49651	1.03446e-42	11.2864	ion transporter	ion transport;potassium ion transport
ENSRNOG00000012178	Lmbrd1	Probable lysosomal cobalamin transporter [Source:UniProtKB/Swiss-Prot;Acc:Q6AZ61]	-3.47532	2.61524e-46	11.1218		;cobalamin binding;lysosomal membrane;integral to membrane;membrane;transport
ENSRNOG00000007666	Cacnb4	voltage-dependent L-type calcium channel subunit beta-4 [Source:RefSeq peptide;Acc:NP_001099203]	-3.45462	1.45663e-42	10.9634	ion transporter	calcium ion transport
ENSRNOG00000002839	Slc19a2	thiamine transporter 1 [Source:RefSeq peptide;Acc:NP_001025195]	-3.40312	3.82334e-44	10.5789		G-protein coupled receptor protein signaling pathway;reduced folate carrier activity;thiamine transport;thiamine transmembrane transporter activity;plasma membrane;integral to membrane;membrane;folic acid binding;transport
ENSRNOG00000018853	Slc28a3	Solute carrier family 28 member 3 [Source:UniProtKB/Swiss-Prot;Acc:Q8VIH3]	-3.38078	1.68713e-24	10.4164		purine nucleoside transport;pyrimidine nucleoside transport;transport
ENSRNOG00000019573	Lcat<i><sup>m2Mcwi</i></sup>	Phosphatidylcholine-sterol acyltransferase [Source:UniProtKB/Swiss-Prot;Acc:P18424]	-3.3383	2.86677e-40	10.1141		cholesterol transport
ENSRNOG00000019556	Cd9	CD9 antigen [Source:UniProtKB/Swiss-Prot;Acc:P40241]	-3.31016	8.94563e-43	9.91873		cellular component movement
ENSRNOG00000025772	Clic5	Chloride intracellular channel protein 5 [Source:UniProtKB/Swiss-Prot;Acc:Q9EPT8]	-3.28622	3.77661e-37	9.75551	ion transporter	ion transport;chloride transport
ENSRNOG00000001195	Trpv4	Transient receptor potential cation channel subfamily V member 4 [Source:UniProtKB/Swiss-Prot;Acc:Q9ERZ8]	-3.1849	1.84941e-39	9.09388	ion transporter	ion transport;calcium ion transmembrane transport;calcium ion transport
ENSRNOG00000016275	Ttr	Transthyretin [Source:UniProtKB/Swiss-Prot;Acc:P02767]	-3.1801	3.7082e-40	9.06369		transport
ENSRNOG00000009629	Car2	Carbonic anhydrase 2 [Source:UniProtKB/Swiss-Prot;Acc:P27139]	-3.16864	7.34744e-40	8.99201		carbon dioxide transport
ENSRNOG00000007581	Slc17a8	Vesicular glutamate transporter 3 [Source:UniProtKB/Swiss-Prot;Acc:Q7TSF2]	-3.15303	9.27369e-38	8.8952	synapse;ion transporter	L-glutamate transmembrane transporter activity;synaptic vesicle membrane;transmembrane transport;symporter activity;synaptosome;sensory perception of sound;synapse;neurotransmitter transport;ion transport;sodium ion transport;integral to membrane;membrane;L-glutamate transport;cytoplasmic vesicle;cell junction
ENSRNOG00000031317	RGD1559629	Uncharacterized protein [Source:UniProtKB/TrEMBL;Acc:D3Z869]	-3.05379	9.76115e-18	8.30392	ion transporter	ion transport;hydrogen ion transmembrane transporter activity
ENSRNOG00000007542	Scg5	Neuroendocrine protein 7B2N-terminal peptideC-terminal peptide [Source:UniProtKB/Swiss-Prot;Acc:P27682]	-3.00848	1.17516e-32	8.04716		transport
ENSRNOG00000019616	Prss8	ProstasinProstasin light chainProstasin heavy chain [Source:UniProtKB/Swiss-Prot;Acc:Q9ES87]	-3.00672	5.47286e-15	8.03736	ion transporter	positive regulation of sodium ion transport
ENSRNOG00000010422	Kcnab1	Voltage-gated potassium channel subunit beta-1 [Source:UniProtKB/Swiss-Prot;Acc:P63144]	-2.97067	2.45242e-34	7.83901	ion transporter	ion transport;potassium ion transport
ENSRNOG00000011501	Atp1b3	Sodium/potassium-transporting ATPase subunit beta-3 [Source:UniProtKB/Swiss-Prot;Acc:Q63377]	-2.9701	1.57826e-35	7.83593	ion transporter	ion transport;potassium ion transport;metal ion transport;sodium ion transport
ENSRNOG00000017506	Cltb	Clathrin light chain B [Source:UniProtKB/Swiss-Prot;Acc:P08082]	-2.96595	4.30548e-35	7.8134		neurotransmitter transporter activity;neurotransmitter transport
ENSRNOG00000042702	Nipa1	magnesium transporter NIPA1 [Source:RefSeq peptide;Acc:NP_001100989]	-2.96364	1.70561e-34	7.8009	ion transporter	protein binding;magnesium ion transport;plasma membrane;early endosome
ENSRNOG00000003348	Rasd1	Dexamethasone-induced Ras-related protein 1 [Source:UniProtKB/Swiss-Prot;Acc:Q9JKF8]	-2.93682	3.2373e-23	7.6572		protein transport
ENSRNOG00000014104	Myo5b	Myosin-Vb [Source:UniProtKB/Swiss-Prot;Acc:P70569]	-2.90003	7.07012e-34	7.46441		protein transport
ENSRNOG00000018607	Slc12a3	Solute carrier family 12 member 3 [Source:UniProtKB/Swiss-Prot;Acc:P55018]	-2.89935	3.02936e-12	7.46088	ion transporter	ion transport;transporter activity;sodium ion transport;transport;chloride transport
ENSRNOG00000015971	Slc12a2	solute carrier family 12 member 2 [Source:RefSeq peptide;Acc:NP_113986]	-2.88005	6.673e-34	7.36177	ion transporter	chloride transport;ammonia transmembrane transporter activity;sodium ion transport;ammonium transport;transport
ENSRNOG00000014152	Kcnip3	Calsenilin [Source:UniProtKB/Swiss-Prot;Acc:Q9JM47]	-2.87686	1.58158e-20	7.3455	ion transporter	ion transport;potassium ion transport
ENSRNOG00000003269	Atp6v0e1	V-type proton ATPase subunit e 1 [Source:UniProtKB/Swiss-Prot;Acc:Q794C0]	-2.86126	4.9276e-33	7.26648	ion transporter	ion transport;hydrogen ion transmembrane transporter activity
ENSRNOG00000015184	Clic3	chloride intracellular channel 3 [Source:RefSeq peptide;Acc:NP_001013098]	-2.85577	4.63228e-23	7.2389		chloride transport
ENSRNOG00000006076	Steap2	metalloreductase STEAP2 [Source:RefSeq peptide;Acc:NP_001101316]	-2.855	3.44796e-33	7.23503		transporter activity
ENSRNOG00000021128	Kcnj11	ATP-sensitive inward rectifier potassium channel 11 [Source:UniProtKB/Swiss-Prot;Acc:P70673]	-2.76081	8.23701e-19	6.77779	ion transporter	ion transport;potassium ion transport
ENSRNOG00000014268	Abca2	ATP-binding cassette sub-family A member 2 [Source:UniProtKB/Swiss-Prot;Acc:Q9ESR9]	-2.74573	3.94883e-31	6.70731	Abc	transport
ENSRNOG00000007069	Adhfe1	Hydroxyacid-oxoacid transhydrogenase, mitochondrial [Source:UniProtKB/Swiss-Prot;Acc:Q4QQW3]	-2.68545	1.96139e-14	6.4328	mitochondrial	molecular hydrogen transport
ENSRNOG00000014341	Btbd10	BTB/POZ domain-containing protein 10 [Source:RefSeq peptide;Acc:NP_001014044]	-2.65268	6.47902e-29	6.28836	ion transporter	potassium ion transport
ENSRNOG00000010238	Chmp4c	Charged multivesicular body protein 4c [Source:UniProtKB/Swiss-Prot;Acc:Q569C1]	-2.64768	4.13643e-26	6.26659		protein transport
ENSRNOG00000011913	Cp	Ceruloplasmin [Source:UniProtKB/Swiss-Prot;Acc:P13635]	-2.64157	2.92743e-27	6.24011	ion transporter	ion transport;copper ion transport
ENSRNOG00000000728	Clic2	Chloride intracellular channel protein 2 [Source:UniProtKB/Swiss-Prot;Acc:Q5M883]	-2.62252	1.24925e-15	6.15826	ion transporter	ion transport;chloride transport
ENSRNOG00000012939	ABCA7_RAT	ATP-binding cassette sub-family A member 7 [Source:UniProtKB/Swiss-Prot;Acc:Q7TNJ2]	-2.62106	9.97466e-27	6.15204	Abc	phospholipid transporter activity;transport
ENSRNOG00000019433	Rab3a	Ras-related protein Rab-3A [Source:UniProtKB/Swiss-Prot;Acc:P63012]	-2.61787	8.01085e-28	6.13841		protein transport regulated synaptic vesicle endocytosis
ENSRNOG00000026638	Scamp5	secretory carrier membrane protein 5 Gene [Source:MGI Symbol;Acc:MGI:1928948]	-2.60115	2.61409e-21	6.06771		protein transport
ENSRNOG00000030269	Atp2b2	Plasma membrane calcium-transporting ATPase 2 [Source:UniProtKB/Swiss-Prot;Acc:P11506]	-2.59688	2.86012e-28	6.04975	ion transporter	calcium ion transmembrane transporter activity;cation transport;calcium ion transport;positive regulation of calcium ion transport
ENSRNOG00000010816	Kcnk15	Potassium channel subfamily K member 15 [Source:UniProtKB/Swiss-Prot;Acc:Q8R5I0]	-2.56308	4.55387e-18	5.90968	ion transporter	ion transport;potassium ion transport
ENSRNOG00000030019	Atp1a1	ATPase, Na+/K+ transporting, alpha 1 polypeptide Gene [Source:MGI Symbol;Acc:MGI:88105]	-2.5581	1.26388e-27	5.88932	ion transporter	cation transport;monovalent inorganic cation transport;monovalent inorganic cation transmembrane transporter activity
ENSRNOG00000010275	Slc17a9	solute carrier family 17 member 9 [Source:RefSeq peptide;Acc:NP_001102083]	-2.53107	2.04959e-10	5.77999		transporter activity;transport
ENSRNOG00000020480	Fads1	Fatty acid desaturase 1 [Source:UniProtKB/Swiss-Prot;Acc:Q920R3]	-2.53088	4.0439e-27	5.77922		transport
ENSRNOG00000011413	Scp2	Non-specific lipid-transfer protein [Source:UniProtKB/Swiss-Prot;Acc:P11915]	-2.45526	1.45906e-25	5.48414		lipid transport;transport
ENSRNOG00000008628	Ica1	Islet cell autoantigen 1 [Source:UniProtKB/Swiss-Prot;Acc:Q63054]	-2.45079	9.39187e-25	5.46714		neurotransmitter transport
ENSRNOG00000008713	D4A7D4_RAT	solute carrier family 41 member 2 [Source:RefSeq peptide;Acc:NP_001102212]	-2.43977	5.5549e-15	5.42554	ion transporter	cation transport;cation transmembrane transporter activity
ENSRNOG00000010378	Slc4a5 20	Electrogenic sodium bicarbonate cotransporter 4 [Source:UniProtKB/Swiss-Prot;Acc:Q6RI88]	-2.43641	2.35486e-25	5.41294	ion transporter	transporter activity;anion transport;inorganic anion exchanger activity;sodium ion transport;plasma membrane;integral to membrane;membrane;basolateral plasma membrane;regulation of pH;transport;anion transmembrane transporter activity
ENSRNOG00000009438	Serpina6	Corticosteroid-binding globulin [Source:UniProtKB/Swiss-Prot;Acc:P31211]	-2.42738	3.7404e-16	5.37914		transport
ENSRNOG00000010452	Cycs	Cytochrome c, somatic [Source:UniProtKB/Swiss-Prot;Acc:P62898]	-2.41879	1.23833e-20	5.34721		transport
ENSRNOG00000006865	Laptm4a	Lysosomal-associated transmembrane protein 4A [Source:UniProtKB/Swiss-Prot;Acc:Q6P501]	-2.41452	5.74117e-25	5.33143		transport
ENSRNOG00000022967	Slc35d1	solute carrier family 35 (UDP-glucuronic acid/UDP-N-acetylgalactosamine dual transporter), member D1 [Source:RefSeq peptide;Acc:NP_001100138]	-2.38629	2.91337e-23	5.2281		;integral to membrane;membrane
ENSRNOG00000020113	Cnnm2	Metal transporter CNNM2 [Source:UniProtKB/Swiss-Prot;Acc:Q5U2P1]	-2.37466	7.79732e-24	5.18612	ion transporter	;ion transport;integral to membrane;plasma membrane
ENSRNOG00000009538	Etfdh	Electron transfer flavoprotein-ubiquinone oxidoreductase, mitochondrial [Source:UniProtKB/Swiss-Prot;Acc:Q6UPE1]	-2.36918	8.78989e-24	5.16647	mitochondrial	transport
ENSRNOG00000022455	Gltpd1	Glycolipid transfer protein domain-containing protein 1 [Source:UniProtKB/Swiss-Prot;Acc:Q5XIS2]	-2.35788	2.71416e-22	5.12618		glycolipid transporter activity;glycolipid transport
ENSRNOG00000008432	Slc22a5	Solute carrier family 22 member 5 [Source:UniProtKB/Swiss-Prot;Acc:O70594]	-2.35775	2.51348e-23	5.12569	ion transporter	transporter activity;carnitine transport;quaternary ammonium group transmembrane transporter activity;carnitine transporter activity;sodium-dependent organic cation transport;antibiotic transport;ion transport;sodium ion transport;antibiotic transporter activity;ion transmembrane transporter activity;quaternary ammonium group transport;transport
ENSRNOG00000014874	Zfyve28	lateral signaling target protein 2 homolog [Source:RefSeq peptide;Acc:NP_001100697]	-2.35132	1.71815e-22	5.10291		transporter activity;transport
ENSRNOG00000011161	Slc2a12	solute carrier family 2, facilitated glucose transporter member 12 [Source:RefSeq peptide;Acc:NP_001100921]	-2.3485	1.00773e-23	5.09293		transporter activity;substrate-specific transmembrane transporter activity;carbohydrate transport;integral to membrane;membrane;transmembrane transport;transport
ENSRNOG00000015233	Etfa	Electron transfer flavoprotein subunit alpha, mitochondrial [Source:UniProtKB/Swiss-Prot;Acc:P13803]	-2.33847	1.83132e-23	5.05764	mitochondrial	transport
ENSRNOG00000011589	KCC2D_RAT	Calcium/calmodulin-dependent protein kinase type II subunit delta [Source:UniProtKB/Swiss-Prot;Acc:P15791]	-2.33605	3.13605e-23	5.04919	ion transporter	calcium ion transport
ENSRNOG00000000064	Atp5i	ATP synthase subunit e, mitochondrial [Source:UniProtKB/Swiss-Prot;Acc:P29419]	-2.3347	2.1312e-23	5.04446	ion transporter;mitochondrial	ion transport;hydrogen ion transmembrane transporter activity
ENSRNOG00000003533	Clcn4-2	H(+)/Cl(-) exchange transporter 4 [Source:UniProtKB/Swiss-Prot;Acc:P51794]	-2.33125	7.04145e-23	5.03242	ion transporter;channel	voltage-gated chloride channel activity;chloride channel activity;ion channel activity;integral to membrane;membrane;transmembrane transport;chloride transport
ENSRNOG00000000763	RT1-M3-1	RT1 class Ib, locus M3-1 [Source:RefSeq peptide;Acc:NP_075210]	-2.32867	1.23219e-21	5.02344	ion transporter	antigen processing and presentation of exogenous protein antigen via MHC class Ib, TAP-dependent
ENSRNOG00000005697	Slc6a11	Sodium- and chloride-dependent GABA transporter 3 [Source:UniProtKB/Swiss-Prot;Acc:P31647]	-2.32714	2.77635e-09	5.0181	ion transporter	adenosylmethionine decarboxylase activity;symporter activity;cytoplasm;membrane fraction;spermidine biosynthetic process;gamma-aminobutyric acid:sodium symporter activity;brain development;neurotransmitter transport;response to drug;neurotransmitter binding;neurotransmitter:sodium symporter activity;integral to plasma membrane;cell projection;membrane
ENSRNOG00000012183	Glrx1	Glutaredoxin-1 [Source:UniProtKB/Swiss-Prot;Acc:Q9ESH6]	-2.31868	1.7401e-22	4.98876		transport
ENSRNOG00000016949	LOC691431	similar to mitochondrial carrier protein MGC4399 (LOC691431), nuclear gene encoding mitochondrial protein, mRNA [Source:RefSeq DNA;Acc:NM_001127574]	-2.30053	7.45838e-22	4.9264	mitochondrial	transport
ENSRNOG00000013562	Ndfip1	NEDD4 family-interacting protein 1 [Source:UniProtKB/Swiss-Prot;Acc:Q5U2S1]	-2.24745	5.06209e-22	4.74844	ion transporter	negative regulation of transporter activity;negative regulation of protein transport
ENSRNOG00000004280	Tcn2	Transcobalamin-2 [Source:UniProtKB/Swiss-Prot;Acc:Q9R0D6]	-2.24698	6.82211e-22	4.74688	ion transporter	ion transport;cobalamin transport;cobalt ion transport
ENSRNOG00000012062	Npc2	epididymal secretory protein E1 [Source:RefSeq peptide;Acc:NP_775141]	-2.23349	1.04201e-21	4.70271		cholesterol transport
ENSRNOG00000008831	Hcn2	Potassium/sodium hyperpolarization-activated cyclic nucleotide-gated channel 2 [Source:UniProtKB/Swiss-Prot;Acc:Q9JKA9]	-2.21643	7.08649e-18	4.64741	ion transporter	ion transport;potassium ion transport
ENSRNOG00000014475	Slc31a1	High affinity copper uptake protein 1 [Source:UniProtKB/Swiss-Prot;Acc:Q9JK41]	-2.21538	1.87827e-21	4.64405	ion transporter	copper ion transmembrane transporter activity;ion transport;copper ion transport
ENSRNOG00000018476	RGD1311186		-2.19581	7.46565e-19	4.58148		carbohydrate transport
ENSRNOG00000003242	Gulp1	PTB domain-containing engulfment adapter protein 1 [Source:UniProtKB/Swiss-Prot;Acc:Q5PQS4]	-2.1811	8.36467e-21	4.53501		lipid transport;transport
ENSRNOG00000008908	Slc35a1	CMP-sialic acid transporter [Source:RefSeq peptide;Acc:NP_001101394]	-2.17393	1.7387e-20	4.51251		integral to membrane;Golgi membrane;carbohydrate transport;nucleotide-sugar transport;membrane;nucleotide-sugar transmembrane transporter activity;transmembrane transport;transport;sugar:hydrogen symporter activity
ENSRNOG00000032701	Slc6a8	Sodium- and chloride-dependent creatine transporter 1 [Source:UniProtKB/Swiss-Prot;Acc:P28570]	-2.17123	1.59315e-20	4.50408	ion transporter	ion transport;creatine transporter activity;symporter activity;neurotransmitter:sodium symporter activity;neurotransmitter transport;creatine:sodium symporter activity;sodium ion transport;creatine transport;choline transmembrane transporter activity;membrane;integral to plasma membrane;plasma membrane
ENSRNOG00000007006	Slc3a1	Neutral and basic amino acid transport protein rBAT [Source:UniProtKB/Swiss-Prot;Acc:Q64319]	-2.17099	2.64256e-20	4.50333		amino acid transport;transport
ENSRNOG00000019826	Sil1	Nucleotide exchange factor SIL1 [Source:UniProtKB/Swiss-Prot;Acc:Q6P6S4]	-2.16804	2.23037e-20	4.49413		protein transport
ENSRNOG00000011596	Trpm7	Transient receptor potential cation channel subfamily M member 7 [Source:UniProtKB/Swiss-Prot;Acc:Q925B3]	-2.16613	1.58264e-20	4.48818	ion transporter	ion transport;calcium ion transport
ENSRNOG00000000170	Slc30a4	Zinc transporter 4 [Source:UniProtKB/Swiss-Prot;Acc:O55174]	-2.16446	1.791e-20	4.483	ion transporter	transmembrane transport;zinc ion transmembrane transporter activity;late endosome;integral to membrane;cation transport;cation transmembrane transporter activity;cytoplasmic part;endosome membrane;cytoplasmic membrane-bounded vesicle;zinc ion homeostasis;lactation;membrane;zinc ion transport;response to vitamin A;response to zinc ion;response to toxin;regulation of sequestering of zinc ion
ENSRNOG00000029360	Serinc1	Serine incorporator 1 [Source:UniProtKB/Swiss-Prot;Acc:Q7TNK0]	-2.16022	1.59074e-20	4.46985		L-serine transport;L-serine transmembrane transporter activity
ENSRNOG00000019999	Lypd3	Ly6/PLAUR domain-containing protein 3 [Source:UniProtKB/Swiss-Prot;Acc:O55162]	-2.15495	9.81571e-14	4.45352		cellular component movement
ENSRNOG00000001992	Atp6v1a	V-type proton ATPase catalytic subunit A [Source:RefSeq peptide;Acc:NP_001101788]	-2.1522	2.69109e-20	4.44505	ion transporter	ion transport;proton transport
ENSRNOG00000010549	Tspo	Translocator protein [Source:UniProtKB/Swiss-Prot;Acc:P16257]	-2.13651	1.19527e-18	4.39696	ion transporter	positive regulation of calcium ion transport
ENSRNOG00000004893	Atp5s	ATP synthase subunit s, mitochondrial [Source:UniProtKB/Swiss-Prot;Acc:Q5XIM4]	-2.10449	1.78952e-18	4.30046	ion transporter;mitochondrial	ion transport;proton transport
ENSRNOG00000010881	Trak2	Trafficking kinesin-binding protein 2 [Source:UniProtKB/Swiss-Prot;Acc:Q8R2H7]	-2.10007	2.35087e-19	4.28731		neurotransmitter transport
ENSRNOG00000021262	Slc23a2	Solute carrier family 23 member 2 [Source:UniProtKB/Swiss-Prot;Acc:Q9WTW8]	-2.08713	3.42235e-19	4.24901	ion transporter	transporter activity;L-ascorbic acid transporter activity;sodium-dependent L-ascorbate transmembrane transporter activity;ion transport;sodium ion transport;L-ascorbic acid transport;transport
ENSRNOG00000011849	Ndufs1	NADH-ubiquinone oxidoreductase 75 kDa subunit, mitochondrial [Source:UniProtKB/Swiss-Prot;Acc:Q66HF1]	-2.0797	3.77876e-19	4.22719	mitochondrial	transport
ENSRNOG00000015480	Prkcz	Protein kinase C zeta type [Source:UniProtKB/Swiss-Prot;Acc:P09217]	-2.0691	1.99779e-18	4.19624	ion transporter	positive regulation of protein transport
ENSRNOG00000019425	Gabarapl2	Gamma-aminobutyric acid receptor-associated protein-like 2 [Source:UniProtKB/Swiss-Prot;Acc:P60522]	-2.03211	8.82036e-18	4.09004		protein transport
ENSRNOG00000014761	Rasd2	GTP-binding protein Rhes [Source:UniProtKB/Swiss-Prot;Acc:P63033]	-2.02585	3.99008e-17	4.07232		protein transport
ENSRNOG00000013631	D4AAE7_RAT	probable low affinity copper uptake protein 2 [Source:RefSeq peptide;Acc:NP_001028865]	-2.00557	3.61009e-14	4.01547	ion transporter	copper ion transmembrane transporter activity;copper ion transport
ENSRNOG00000001874	Slc7a4	cationic amino acid transporter 4 [Source:RefSeq peptide;Acc:NP_001100548]	-2.00545	1.32683e-17	4.01513		amino acid transport;amino acid transmembrane transporter activity;integral to membrane;membrane;transmembrane transport;transport
ENSRNOG00000020112	D3ZDD5_RAT	Uncharacterized protein [Source:UniProtKB/TrEMBL;Acc:D3ZDD5]	-1.99211	1.73263e-12	3.97818	ion transporter	ion transport;hydrogen ion transmembrane transporter activity
ENSRNOG00000012383	Ndufc2	NADH dehydrogenase [Source:RefSeq peptide;Acc:NP_001009290]	-1.9796	1.91092e-17	3.94383		transport
ENSRNOG00000012616	Ppt1	Palmitoyl-protein thioesterase 1 [Source:UniProtKB/Swiss-Prot;Acc:P45479]	-1.97641	1.81531e-17	3.93513		cofactor transport;protein transport
ENSRNOG00000013889	Tmed3	Transmembrane emp24 domain-containing protein 3 [Source:UniProtKB/Swiss-Prot;Acc:Q6AY25]	-1.95655	7.33025e-17	3.88132		protein transport
ENSRNOG00000011981	Slc39a13	Zinc transporter ZIP13 [Source:UniProtKB/Swiss-Prot;Acc:Q2M1K6]	-1.9531	8.20744e-17	3.87205	ion transporter	metal ion transport;transmembrane transport;ion transport;integral to membrane;metal ion transmembrane transporter activity;zinc ion transport;membrane
ENSRNOG00000011905	Atp6v1e1	V-type proton ATPase subunit E 1 [Source:UniProtKB/Swiss-Prot;Acc:Q6PCU2]	-1.95307	4.63826e-17	3.87197	ion transporter	ion transport;proton transport
ENSRNOG00000017579	Mylip	E3 ubiquitin-protein ligase MYLIP [Source:UniProtKB/Swiss-Prot;Acc:D3ZDI6]	-1.94563	1.98239e-16	3.85206		cellular component movement
ENSRNOG00000009330	Slc17a5	sialin [Source:RefSeq peptide;Acc:NP_001009713]	-1.94203	1.29219e-15	3.84246		sialic acid transport;sialic acid transmembrane transporter activity;carbohydrate transport
ENSRNOG00000004048	Lrrk2	leucine-rich repeat serine/threonine-protein kinase 2 [Source:RefSeq peptide;Acc:NP_001178718]	-1.93814	1.1514e-16	3.83211		protein transport
ENSRNOG00000007235	Atp5g1	ATP synthase lipid-binding protein, mitochondrial [Source:UniProtKB/Swiss-Prot;Acc:Q06645]	-1.93579	1.99276e-16	3.82589	ion transporter;mitochondrial	ion transport;hydrogen ion transmembrane transporter activity
ENSRNOG00000006779	Crot	Peroxisomal carnitine O-octanoyltransferase [Source:UniProtKB/Swiss-Prot;Acc:P11466]	-1.93476	1.7726e-16	3.82316		fatty acid transport;transport;medium-chain fatty acid transport;long-chain fatty acid transport
ENSRNOG00000009057	Sec62	translocation protein SEC62 [Source:RefSeq peptide;Acc:NP_001029301]	-1.92376	1.20279e-16	3.7941		protein transporter activity;transport;protein transport
ENSRNOG00000000387	Slc25a16	Graves disease carrier protein [Source:UniProtKB/Swiss-Prot;Acc:P16261]	-1.92132	2.39299e-16	3.78769		transport
ENSRNOG00000002057	Slc10a6	Solute carrier family 10 member 6 [Source:UniProtKB/Swiss-Prot;Acc:Q70EX6]	-1.91579	1.00768e-09	3.77321	ion transporter	ion transport;sodium-dependent organic anion transmembrane transporter activity;sodium ion transport;sodium-dependent organic anion transport
ENSRNOG00000008921	Dynll2	Dynein light chain 2, cytoplasmic [Source:UniProtKB/Swiss-Prot;Acc:Q78P75]	-1.91229	1.62371e-16	3.76407		transport
ENSRNOG00000006204	Slc30a3	Zinc transporter 3 [Source:UniProtKB/Swiss-Prot;Acc:Q6QIX3]	-1.9089	1.87831e-12	3.75523	synapse;ion transporter	cation transport;synaptic vesicle membrane;late endosome;cation transmembrane transporter activity;synapse;cytoplasmic part;cytoplasmic vesicle;integral to membrane;membrane;zinc ion transport;transmembrane transport;cell junction;regulation of sequestering of zinc ion
ENSRNOG00000010668	Anxa6	Annexin A6 [Source:UniProtKB/Swiss-Prot;Acc:P48037]	-1.89545	3.08491e-16	3.72038	ion transporter	calcium ion transport
ENSRNOG00000032885	CYC_RAT	Cytochrome c, somatic [Source:UniProtKB/Swiss-Prot;Acc:P62898]	-1.89496	6.14947e-15	3.71912		transport
ENSRNOG00000000245	Slc16a6	monocarboxylate transporter 7 [Source:RefSeq peptide;Acc:NP_942055]	-1.88702	5.34373e-16	3.69871		transmembrane transport
ENSRNOG00000021123	LOC689961	Uncharacterized protein [Source:UniProtKB/TrEMBL;Acc:D3ZSA8]	-1.86882	1.10778e-14	3.65235	ion transporter	ion transport;hydrogen ion transmembrane transporter activity
ENSRNOG00000020425	Stim1	Stromal interaction molecule 1 [Source:UniProtKB/Swiss-Prot;Acc:P84903]	-1.8646	1.00895e-15	3.64167	ion transporter	cation transport;regulation of calcium ion transport
ENSRNOG00000015059	Mcfd2	Multiple coagulation factor deficiency protein 2 homolog [Source:UniProtKB/Swiss-Prot;Acc:Q8K5B3]	-1.86405	1.00133e-15	3.64028		protein transport
ENSRNOG00000003923	Rab21	Ras-related protein Rab-21 [Source:UniProtKB/Swiss-Prot;Acc:Q6AXT5]	-1.85537	1.77365e-15	3.61845		protein transport, may play a role in vesicle-mediated transport in polarized intestinal cells
ENSRNOG00000009718	Pex12	Peroxisome assembly protein 12 [Source:UniProtKB/Swiss-Prot;Acc:O88177]	-1.85293	3.59808e-15	3.61234		protein transport
ENSRNOG00000008001	RAB3B_RAT	Ras-related protein Rab-3B [Source:UniProtKB/Swiss-Prot;Acc:Q63941]	-1.83952	3.16517e-06	3.57892		protein transport
ENSRNOG00000024808	Stk39	STE20/SPS1-related proline-alanine-rich protein kinase [Source:UniProtKB/Swiss-Prot;Acc:O88506]	-1.83626	2.09481e-15	3.57082	ion transporter	positive regulation of potassium ion transport
ENSRNOG00000019168	Nxt2	NTF2-related export protein 2 [Source:UniProtKB/Swiss-Prot;Acc:B2GV77]	-1.81839	2.01076e-12	3.52688		mRNA transport;transport;protein transport
ENSRNOG00000010633	Acsl1	Long-chain-fatty-acid--CoA ligase 1 [Source:UniProtKB/Swiss-Prot;Acc:P18163]	-1.81075	6.74831e-15	3.50825		fatty acid transport
ENSRNOG00000026842	Nnt	NAD(P) transhydrogenase, mitochondrial [Source:RefSeq peptide;Acc:NP_001013175]	-1.81055	5.35461e-15	3.50775	mitochondrial	proton transport
ENSRNOG00000004351	Slc25a29	Mitochondrial carnitine/acylcarnitine carrier protein CACL [Source:UniProtKB/Swiss-Prot;Acc:Q5HZE0]	-1.802	1.49722e-13	3.48704	mitochondrial	acyl carnitine transporter activity;acyl carnitine transport;transport
ENSRNOG00000008890	Slc18a2	Synaptic vesicular amine transporter [Source:UniProtKB/Swiss-Prot;Acc:Q01827]	-1.78276	5.35082e-14	3.44083	ion transporter	response to amphetamine;axon terminus;cell body;glucose homeostasis;aging;death;protein binding;cytoplasmic vesicle;membrane;synaptic vesicle;response to toxin;monoamine transport;integral to membrane;amine transmembrane transporter activity;post-embryonic development;insulin secretion;locomotory behavior;synaptic vesicle amine transport;neurotransmitter transport;dense core granule;cytoplasmic v…
ENSRNOG00000014564	Yipf5	Protein YIPF5 [Source:UniProtKB/Swiss-Prot;Acc:Q5XID0]	-1.78172	1.72558e-14	3.43836		protein transport
ENSRNOG00000001232	Slc19a1 40	Folate transporter 1 [Source:UniProtKB/Swiss-Prot;Acc:Q62866]	-1.7779	2.44033e-14	3.42926		methotrexate transporter activity;reduced folate carrier activity;female pregnancy;plasma membrane;integral to membrane;membrane;basolateral plasma membrane;folic acid binding;transport;folic acid transport
ENSRNOG00000022837	Slc25a40	Solute carrier family 25 member 40 [Source:UniProtKB/Swiss-Prot;Acc:Q498U3]	-1.76354	3.4032e-11	3.39531		transport
ENSRNOG00000025052	Stard5	stAR-related lipid transfer protein 5 [Source:RefSeq peptide;Acc:NP_001178940]	-1.76316	4.59907e-12	3.3944		cholesterol transporter activity
ENSRNOG00000004378	Abca5	ATP-binding cassette sub-family A member 5 [Source:UniProtKB/Swiss-Prot;Acc:Q8CF82]	-1.76182	1.43921e-13	3.39125	Abc	sterol transport;transport
ENSRNOG00000018746	Slc30a5	zinc transporter 5 [Source:RefSeq peptide;Acc:NP_001099874]	-1.76039	3.9957e-14	3.38791	ion transporter	cation transport;stored secretory granule;Golgi apparatus;cation transmembrane transporter activity;membrane fraction;apical plasma membrane;cobalt ion transport;membrane;zinc ion transport;response to zinc ion;transmembrane transport;cellular zinc ion homeostasis
ENSRNOG00000001551	Atp5j	ATP synthase-coupling factor 6, mitochondrial [Source:UniProtKB/Swiss-Prot;Acc:P21571]	-1.74702	5.12094e-14	3.35665	ion transporter;mitochondrial	ion transport;hydrogen ion transmembrane transporter activity
ENSRNOG00000004150	Slc9a7	sodium/hydrogen exchanger 7 [Source:RefSeq peptide;Acc:NP_001101712]	-1.74436	5.75685e-11	3.35047	ion transporter	cation transport;sodium ion transport
ENSRNOG00000013331	Sdha	Succinate dehydrogenase [ubiquinone] flavoprotein subunit, mitochondrial [Source:UniProtKB/Swiss-Prot;Acc:Q920L2]	-1.74232	5.5654e-14	3.34572	mitochondrial	transport
ENSRNOG00000003691	Tmed7	transmembrane emp24 domain-containing protein 7 [Source:RefSeq peptide;Acc:NP_001099228]	-1.74071	5.56083e-14	3.34199		transport
ENSRNOG00000009953	Snx16	Sorting nexin-16 [Source:UniProtKB/Swiss-Prot;Acc:P57769]	-1.73241	4.41087e-13	3.32283		protein transport
ENSRNOG00000017091	Slc25a46	Solute carrier family 25 member 46 [Source:UniProtKB/Swiss-Prot;Acc:Q5EB62]	-1.72121	1.37738e-13	3.29712		transport
ENSRNOG00000014347	Slc4a2	Anion exchange protein 2 [Source:UniProtKB/Swiss-Prot;Acc:P23347]	-1.69979	1.94255e-13	3.24854	ion transporter	transporter activity;anion transport;chloride transport;chloride transmembrane transporter activity;anion transmembrane transporter activity;transport
ENSRNOG00000012620	Syngr3	synaptogyrin-3 [Source:RefSeq peptide;Acc:NP_001100455]	-1.68756	4.65348e-07	3.22111	ion transporter	positive regulation of transporter activity
ENSRNOG00000032748	Abcc1	Multidrug resistance-associated protein 1 [Source:UniProtKB/Swiss-Prot;Acc:Q8CG09]	-1.67932	7.63682e-13	3.20277	ion transporter;Abc	transporter activity;long-chain fatty acid transporter activity;glutathione transmembrane transporter activity;drug transmembrane transport;sphingolipid transporter activity;drug transmembrane transporter activity;glutathione transmembrane transport;daunorubicin transport;efflux transmembrane transporter activity;xenobiotic transport;transport
ENSRNOG00000004820	Sar1b	GTP-binding protein SAR1b [Source:UniProtKB/Swiss-Prot;Acc:Q5HZY2]	-1.67853	5.37431e-13	3.20103		protein transport
ENSRNOG00000009888	Timm8b	Mitochondrial import inner membrane translocase subunit Tim8 B [Source:UniProtKB/Swiss-Prot;Acc:P62078]	-1.67673	5.71629e-13	3.19702	mitochondrial	mitochondrial intermembrane space protein transporter complex;protein transport
ENSRNOG00000006556	Slc5a6	Sodium-dependent multivitamin transporter [Source:UniProtKB/Swiss-Prot;Acc:O70247]	-1.67007	5.96992e-13	3.18231	ion transporter	biotin transport;transporter activity;symporter activity;ion transport;sodium ion transport;transport;integral to membrane;membrane;brush border membrane;sodium-dependent multivitamin transmembrane transporter activity;transmembrane transport;vesicle membrane;pantothenate transmembrane transport
ENSRNOG00000029500	Tapbp	TAP-binding protein [Source:RefSeq peptide;Acc:NP_149089]	-1.66911	1.1778e-12	3.18019	ion transporter	antigen processing and presentation of exogenous peptide antigen via MHC class I, TAP-dependent
ENSRNOG00000004846	Atp6v1c1	V-type proton ATPase subunit C 1 [Source:UniProtKB/Swiss-Prot;Acc:Q5FVI6]	-1.66129	9.27433e-13	3.16299	ion transporter	ion transport;proton transport
ENSRNOG00000013305	Atp2c1	Calcium-transporting ATPase type 2C member 1 [Source:UniProtKB/Swiss-Prot;Acc:Q64566]	-1.64016	1.42709e-12	3.11701	ion transporter	cation transport;calcium ion transport;manganese ion transport
ENSRNOG00000018920	Slc25a17	peroxisomal membrane protein PMP34 [Source:RefSeq peptide;Acc:NP_001119741]	-1.63983	1.95414e-12	3.1163		transport
ENSRNOG00000000060	Cplx1	Complexin-1 [Source:UniProtKB/Swiss-Prot;Acc:P63041]	-1.62267	5.44875e-05	3.07945		neurotransmitter transporter activity;neurotransmitter transport
ENSRNOG00000021644	Slc15a3	Solute carrier family 15 member 3 [Source:UniProtKB/Swiss-Prot;Acc:Q924V4]	-1.6168	2.83902e-11	3.06693		transporter activity;proton-dependent oligopeptide secondary active transmembrane transporter activity;oligopeptide transport;protein transport
ENSRNOG00000019651	Slc12a4	Solute carrier family 12 member 4 [Source:UniProtKB/Swiss-Prot;Acc:Q63632]	-1.61251	3.27794e-12	3.05783	ion transporter	transporter activity;chloride transport;ion transport;sodium ion transport;potassium ion transport;transport
ENSRNOG00000016110	Kcnk12	Potassium channel subfamily K member 12 [Source:UniProtKB/Swiss-Prot;Acc:Q9ERS1]	-1.60845	2.03846e-06	3.04923	ion transporter	ion transport;potassium ion transport
ENSRNOG00000023129	Mfsd9	major facilitator superfamily domain-containing protein 9 [Source:RefSeq peptide;Acc:NP_001101685]	-1.60236	2.34085e-10	3.0364		tetracycline transport
ENSRNOG00000012550	Uqcrh	Cytochrome b-c1 complex subunit 6, mitochondrial [Source:UniProtKB/Swiss-Prot;Acc:Q5M9I5]	-1.60093	5.11378e-12	3.03339	mitochondrial	transport
ENSRNOG00000028063	Tmem38b	Trimeric intracellular cation channel type B [Source:UniProtKB/Swiss-Prot;Acc:Q68FV1]	-1.58996	8.87319e-12	3.01042	ion transporter	ion transport;potassium ion transport;monovalent inorganic cation transport
ENSRNOG00000014135	Rab11fip4	RAB11 family interacting protein 4 (class II) [Source:RefSeq peptide;Acc:NP_001100493]	-1.58251	1.82441e-11	2.9949		protein transport
ENSRNOG00000015415	Rhoq	Rho-related GTP-binding protein RhoQ [Source:UniProtKB/Swiss-Prot;Acc:Q9JJL4]	-1.57847	1.32144e-11	2.98654		protein transport, role in nerve regeneration
ENSRNOG00000022922	LOC100360985		-1.57644	8.02001e-11	2.98232		L-glutamate transmembrane transporter activity;L-aspartate transmembrane transporter activity;aspartate transport;transport;L-glutamate transport
ENSRNOG00000010774	Scamp1	Secretory carrier-associated membrane protein 1 [Source:UniProtKB/Swiss-Prot;Acc:P56603]	-1.56068	1.59605e-11	2.94993		protein transport, role in endocytosis; may recruit clathrin coats to the plasma membrane and to the trans-Golgi network
ENSRNOG00000042503	Ndufv2	NADH dehydrogenase [ubiquinone] flavoprotein 2, mitochondrial [Source:UniProtKB/Swiss-Prot;Acc:P19234]	-1.56033	2.15272e-11	2.94922	mitochondrial	transport
ENSRNOG00000033119	Plcb4	1-phosphatidylinositol-4,5-bisphosphate phosphodiesterase beta-4 [Source:UniProtKB/Swiss-Prot;Acc:Q9QW07]	-1.55634	4.50607e-11	2.94106	ion transporter	negative regulation of potassium ion transport
ENSRNOG00000001991	Atp5o	ATP synthase subunit O, mitochondrial [Source:UniProtKB/Swiss-Prot;Acc:Q06647]	-1.54715	2.45916e-11	2.92239	ion transporter;mitochondrial	ion transport;proton transport
ENSRNOG00000026870	Clic6	Chloride intracellular channel protein 6 [Source:UniProtKB/Swiss-Prot;Acc:Q811Q2]	-1.54437	2.40583e-11	2.91676	ion transporter	ion transport;chloride transport
ENSRNOG00000017851	Etfb	Electron transfer flavoprotein subunit beta [Source:UniProtKB/Swiss-Prot;Acc:Q68FU3]	-1.53203	5.93311e-11	2.89193		transport
ENSRNOG00000008289	Slc25a3 50	Phosphate carrier protein, mitochondrial [Source:UniProtKB/Swiss-Prot;Acc:P16036]	-1.53045	3.81604e-11	2.88876	mitochondrial	transport
ENSRNOG00000006878	Slc26a3	Chloride anion exchanger [Source:UniProtKB/Swiss-Prot;Acc:Q924C9]	-1.52747	1.89188e-05	2.88279	ion transporter	transporter activity;sulfate transport;anion transport;transport;secondary active sulfate transmembrane transporter activity
ENSRNOG00000019346	Tmco3	transmembrane and coiled-coil domain-containing protein 3 [Source:RefSeq peptide;Acc:NP_001129329]	-1.51626	8.42289e-11	2.86049	ion transporter	cation transport
ENSRNOG00000009552	Serinc3	serine incorporator 3 [Source:RefSeq peptide;Acc:NP_001008313]	-1.51369	6.72584e-11	2.8554		L-serine transport;L-serine transmembrane transporter activity
ENSRNOG00000010830	Slc25a4	ADP/ATP translocase 1 [Source:UniProtKB/Swiss-Prot;Acc:Q05962]	-1.51107	6.70486e-11	2.85021		transporter activity;ADP transport;ATP transport;adenine nucleotide transmembrane transporter activity;transport
ENSRNOG00000002305	Slc15a2	Solute carrier family 15 member 2 [Source:UniProtKB/Swiss-Prot;Acc:Q63424]	-1.51036	1.09062e-10	2.8488		transporter activity;oligopeptide transporter activity;oligopeptide transport;dipeptide transporter activity;dipeptide transport;protein transport;antibiotic transporter activity;antibiotic transport;high affinity oligopeptide transporter activity
ENSRNOG00000011782	Got2	Aspartate aminotransferase, mitochondrial [Source:UniProtKB/Swiss-Prot;Acc:P00507]	-1.49651	1.07804e-10	2.8216	mitochondrial	fatty acid transport;transport
ENSRNOG00000020440	Fads2	Fatty acid desaturase 2 [Source:UniProtKB/Swiss-Prot;Acc:Q9Z122]	-1.49429	1.20269e-10	2.81726		transport
ENSRNOG00000036661	Rab40b	ras-related protein Rab-40B [Source:RefSeq peptide;Acc:NP_001100546]	-1.48902	2.15008e-08	2.80698		protein transport, Vesicle transport in oligodendrocytes
ENSRNOG00000011648	Aqp1	Aquaporin-1 [Source:UniProtKB/Swiss-Prot;Acc:P29975]	-1.48267	1.48292e-10	2.79466	ion transporter;aquaporin	potassium ion transmembrane transporter activity;glycerol transmembrane transporter activity;transporter activity;water transmembrane transporter activity;water transport;glycerol transport;potassium ion transport;transport
ENSRNOG00000027593	NDUV3_RAT	NADH dehydrogenase [ubiquinone] flavoprotein 3, mitochondrial [Source:UniProtKB/Swiss-Prot;Acc:Q6PCU8]	-1.4774	1.09637e-09	2.78447	mitochondrial	transport
ENSRNOG00000036742	Uqcrc2	Cytochrome b-c1 complex subunit 2, mitochondrial [Source:UniProtKB/Swiss-Prot;Acc:P32551]	-1.47565	2.06436e-10	2.78108	mitochondrial	transport
ENSRNOG00000034200	D3ZJK8_RAT	Uncharacterized protein [Source:UniProtKB/TrEMBL;Acc:D3ZJK8]	-1.47543	2.14617e-09	2.78066		phospholipid transport
ENSRNOG00000039980	Slc25a5	ADP/ATP translocase 2 [Source:UniProtKB/Swiss-Prot;Acc:Q09073]	-1.47473	4.58716e-10	2.77931		transporter activity;transport
ENSRNOG00000020360	Clcc1	Chloride channel CLIC-like protein 1 [Source:UniProtKB/Swiss-Prot;Acc:Q9WU61]	-1.4741	3.01464e-10	2.77811		chloride transport
ENSRNOG00000001689	D3ZIB8_RAT	ADP-ribosylation factor-like protein 6 [Source:RefSeq peptide;Acc:NP_001102312]	-1.4589	3.96578e-10	2.74898		protein transport
ENSRNOG00000008218	Atp6v0e2	V-type proton ATPase subunit e 2 [Source:UniProtKB/Swiss-Prot;Acc:Q5EB76]	-1.45689	4.27811e-10	2.74515	ion transporter	ion transport;hydrogen ion transmembrane transporter activity
ENSRNOG00000015142	RGD1307279	TIM21-like protein, mitochondrial [Source:UniProtKB/Swiss-Prot;Acc:Q5U2X7]	-1.44378	9.63162e-10	2.72032	mitochondrial	protein transport
ENSRNOG00000007040	Timm17a	Mitochondrial import inner membrane translocase subunit Tim17-A [Source:UniProtKB/Swiss-Prot;Acc:O35092]	-1.44343	1.21755e-09	2.71967	mitochondrial	P-P-bond-hydrolysis-driven protein transmembrane transporter activity;protein transporter activity;protein transport
ENSRNOG00000004419	D3ZVF4_RAT	RCG34221, isoform CRA_aUncharacterized protein [Source:UniProtKB/TrEMBL;Acc:D3ZVF4]	-1.44303	9.98011e-10	2.71892		transport
ENSRNOG00000007486	Atg7	Ubiquitin-like modifier-activating enzyme ATG7 [Source:UniProtKB/Swiss-Prot;Acc:Q641Y5]	-1.44262	1.00159e-09	2.71815		protein transport
ENSRNOG00000038574	Rassf9	Ras association domain-containing protein 9 [Source:UniProtKB/Swiss-Prot;Acc:O88869]	-1.44046	1.99009e-09	2.71408		transporter activity, may play a role in intracellular transport
ENSRNOG00000010223	Syp	Synaptophysin [Source:UniProtKB/Swiss-Prot;Acc:P07825]	-1.43816	9.04685e-09	2.70975		transporter activity;transport
ENSRNOG00000005698	Ndufa5	NADH dehydrogenase [ubiquinone] 1 alpha subcomplex subunit 5 [Source:UniProtKB/Swiss-Prot;Acc:Q63362]	-1.43425	8.32044e-10	2.70241		transport
ENSRNOG00000003849	Stx8	Syntaxin-8 [Source:UniProtKB/Swiss-Prot;Acc:Q9Z2Q7]	-1.43227	2.80967e-09	2.6987		transport
ENSRNOG00000011929	Abcd3	ATP-binding cassette sub-family D member 3 [Source:UniProtKB/Swiss-Prot;Acc:P16970]	-1.43202	7.16452e-10	2.69824	Abc	transport
ENSRNOG00000001274	Vps29	Vacuolar protein sorting-associated protein 29 [Source:UniProtKB/Swiss-Prot;Acc:B2RZ78]	-1.43016	9.34851e-10	2.69477		protein transport, sortilin trafficking
ENSRNOG00000012421	Atp11b	Atp11b protein [Source:UniProtKB/TrEMBL;Acc:Q5RJS7]	-1.42918	9.98011e-10	2.69293		phospholipid transport
ENSRNOG00000006818	Arl6ip5	PRA1 family protein 3 [Source:UniProtKB/Swiss-Prot;Acc:Q9ES40]	-1.42698	8.75917e-10	2.68883	ion transporter	L-glutamate transport;negative regulation of transport
ENSRNOG00000016827	Slc38a3	Sodium-coupled neutral amino acid transporter 3 [Source:UniProtKB/Swiss-Prot;Acc:Q9JHZ9]	-1.42433	8.43571e-10	2.6839	ion transporter	L-asparagine transmembrane transporter activity;symporter activity;amino acid transport;histidine transport;glutamine transport;ion transport;L-glutamine transmembrane transporter activity;sodium ion transport;L-histidine transmembrane transporter activity;integral to plasma membrane;asparagine transport;antiporter activity;plasma membrane
ENSRNOG00000013172	Nr1h3	Oxysterols receptor LXR-alpha [Source:UniProtKB/Swiss-Prot;Acc:Q62685]	-1.42239	2.84479e-08	2.6803	ion transporter	negative regulation of lipid transport;positive regulation of cholesterol transport
ENSRNOG00000042276	Trappc2	trafficking protein particle complex subunit 2 [Source:RefSeq peptide;Acc:NP_001020136]	-1.42183	1.92501e-09	2.67925		transport
ENSRNOG00000006871	Slc25a14	brain mitochondrial carrier protein 1 [Source:RefSeq peptide;Acc:NP_445953]	-1.41827	4.33773e-09	2.67265	mitochondrial	transport
ENSRNOG00000008672	Chmp5	Charged multivesicular body protein 5 [Source:UniProtKB/Swiss-Prot;Acc:Q4QQV8]	-1.41771	1.14344e-09	2.67161		protein transport
ENSRNOG00000005108	Wfs1	wolframin [Source:RefSeq peptide;Acc:NP_114011]	-1.4155	3.0941e-09	2.66752	ion transporter	positive regulation of calcium ion transport
ENSRNOG00000005856	Slc30a6	zinc transporter 6 [Source:RefSeq peptide;Acc:NP_001100178]	-1.41353	2.50872e-09	2.66388	ion transporter	zinc ion transmembrane transporter activity;Golgi apparatus;cation transport;Golgi to endosome transport;membrane;zinc ion transmembrane transport;cation transmembrane transporter activity;mitochondrion;zinc ion transport;transmembrane transport
ENSRNOG00000012061	KPCB_RAT	Protein kinase C beta type [Source:UniProtKB/Swiss-Prot;Acc:P68403]	-1.41266	1.30515e-09	2.66228	ion transporter	calcium ion transport
ENSRNOG00000017032	Atp5a1	ATP synthase subunit alpha, mitochondrial [Source:UniProtKB/Swiss-Prot;Acc:P15999]	-1.41219	1.09717e-09	2.66141	ion transporter;mitochondrial	ion transport;proton transport
ENSRNOG00000008312	Stra6	Stimulated by retinoic acid gene 6 protein homolog [Source:UniProtKB/Swiss-Prot;Acc:Q4QR83]	-1.41173	1.42545e-09	2.66056		transport
ENSRNOG00000020902	G6pc3	Glucose-6-phosphatase 3 [Source:UniProtKB/Swiss-Prot;Acc:Q6AZ83]	-1.40536	1.89975e-09	2.64883		glucose-6-phosphate transport
ENSRNOG00000011008	Bet1	BET1 homolog [Source:UniProtKB/Swiss-Prot;Acc:Q62896]	-1.39797	2.35719e-09	2.6353		protein transport, Golgi vesicular membrane traffic
ENSRNOG00000038744	Atp5hl1	ATP synthase subunit d, mitochondrial [Source:RefSeq peptide;Acc:NP_062256]	-1.3927	3.56895e-09	2.62569	ion transporter;mitochondrial	hydrogen ion transmembrane transporter activity
ENSRNOG00000030683	Vps26a	Vacuolar protein sorting-associated protein 26A [Source:UniProtKB/Swiss-Prot;Acc:Q6AY86]	-1.38723	3.51998e-09	2.61575		protein transport, endosomal membrane trafficking
ENSRNOG00000001596	AT5G3_RAT	ATP synthase lipid-binding protein, mitochondrial [Source:UniProtKB/Swiss-Prot;Acc:Q71S46]	-1.38596	2.37347e-09	2.61346	ion transporter;mitochondrial	ion transport;hydrogen ion transmembrane transporter activity
ENSRNOG00000022980	Sdhd	Succinate dehydrogenase [ubiquinone] cytochrome b small subunit, mitochondrial [Source:UniProtKB/Swiss-Prot;Acc:Q6PCT8]	-1.38499	2.59907e-09	2.61171	mitochondrial	transport
ENSRNOG00000017220	Tcirg1	V-type proton ATPase 116 kDa subunit a isoform 3 [Source:RefSeq peptide;Acc:NP_954520]	-1.37667	1.58633e-08	2.59669	ion transporter	proton transport;hydrogen ion transmembrane transporter activity
ENSRNOG00000020562	Slc22a18	Solute carrier family 22 member 18 [Source:UniProtKB/Swiss-Prot;Acc:Q6AY78]	-1.37654	2.6382e-07	2.59645	ion transporter	ion transport;tetracycline transport;drug transmembrane transporter activity;drug transmembrane transport;drug transport
ENSRNOG00000002301	Uso1	General vesicular transport factor p115 [Source:UniProtKB/Swiss-Prot;Acc:P41542]	-1.37367	3.34501e-09	2.59129		protein transporter activity, transcytotic vesicle transport, including ER to Golgi and between the Golgi stacks
ENSRNOG00000001169	Slc37a1	glycerol-3-phosphate transporter [Source:RefSeq peptide;Acc:NP_001011944]	-1.36854	2.85024e-08	2.58209		transmembrane transport
ENSRNOG00000029811	Kcne2	Potassium voltage-gated channel subfamily E member 2 [Source:UniProtKB/Swiss-Prot;Acc:P63161]	-1.36758	4.09586e-09	2.58038	ion transporter	ion transport;potassium ion transport
ENSRNOG00000039278	Mcart1	Mitochondrial carrier triple repeat protein 1 [Source:UniProtKB/Swiss-Prot;Acc:Q52KK3]	-1.3651	0.000385465	2.57594	mitochondrial	transport
ENSRNOG00000029986	Insr	Insulin receptorInsulin receptor subunit alphaInsulin receptor subunit beta [Source:UniProtKB/Swiss-Prot;Acc:P15127]	-1.36019	5.7366e-09	2.5672	ion transporter	negative regulation of transporter activity
ENSRNOG00000010023	Slc33a1	Acetyl-coenzyme A transporter 1 [Source:UniProtKB/Swiss-Prot;Acc:Q6AYY8]	-1.35915	8.88233e-09	2.56535		endoplasmic reticulum membrane;integral to membrane;central nervous system development;endoplasmic reticulum;acetyl-CoA transporter activity;membrane;transport
ENSRNOG00000000879	Slc9a6	Sodium/hydrogen exchanger [Source:UniProtKB/TrEMBL;Acc:D3ZJ86]	-1.33964	1.50352e-08	2.53089	ion transporter	cation transport;sodium ion transport
ENSRNOG00000020263	Atp1a3	Sodium/potassium-transporting ATPase subunit alpha-3 [Source:UniProtKB/Swiss-Prot;Acc:P06687]	-1.33251	1.79795e-07	2.51841	ion transporter	cation transport;monovalent inorganic cation transmembrane transporter activity;sodium ion transport;monovalent inorganic cation transport;potassium ion transport
ENSRNOG00000004912	Itgav	integrin alpha V Gene [Source:MGI Symbol;Acc:MGI:96608]	-1.32384	1.67725e-08	2.50332	ion transporter	negative regulation of lipid transport
ENSRNOG00000038951	Cox17	COX17 homolog, cytochrome c oxidase assembly protein [Source:RefSeq peptide;Acc:NP_445992]	-1.31163	6.78536e-08	2.48221	ion transporter	copper ion transport
ENSRNOG00000043512	LOC691015	NADH dehydrogenase [ubiquinone] 1 alpha subcomplex subunit 2 [Source:UniProtKB/TrEMBL;Acc:D3ZI75]	-1.30364	6.47479e-07	2.46851		transport
ENSRNOG00000007892	Tram1	Translocating chain-associated membrane protein 1 [Source:UniProtKB/Swiss-Prot;Acc:Q5XI41]	-1.3032	2.1303e-08	2.46775		protein transport, protein of the endoplasmic reticulum involved early in polypeptide translocation
ENSRNOG00000027770	Trpm3	transient receptor potential cation channel subfamily M member 3 [Source:RefSeq peptide;Acc:NP_001178491]	-1.30188	2.14319e-08	2.46549	ion transporter	ion transport;cation transport
ENSRNOG00000011763	Serp1	Stress-associated endoplasmic reticulum protein 1 [Source:UniProtKB/Swiss-Prot;Acc:Q9R2C1]	-1.2994	2.58159e-08	2.46127		protein transport, glycosylation modification of secretory and membrane proteins
ENSRNOG00000012690	Nipa2	magnesium transporter NIPA2 [Source:RefSeq peptide;Acc:NP_001100988]	-1.29863	2.72925e-08	2.45996	ion transporter	protein binding;magnesium ion transport;plasma membrane;early endosome
ENSRNOG00000018972	Rab18	Ras-related protein Rab-18 [Source:UniProtKB/Swiss-Prot;Acc:Q5EB77]	-1.29431	3.77601e-08	2.4526		protein transport, required for normal ER structure
ENSRNOG00000020385	Fads3	Fatty acid desaturase 3 [Source:UniProtKB/Swiss-Prot;Acc:Q8K1P9]	-1.2904	4.05155e-08	2.44596		transport
ENSRNOG00000007125	Vps54	Vacuolar protein sorting-associated protein 54 [Source:UniProtKB/Swiss-Prot;Acc:Q9JMK8]	-1.2895	3.77648e-08	2.44443		protein transport, role in intracellular protein sorting, loss leads to vesicle traffic impairment
ENSRNOG00000023991	Rab20	ras-related protein Rab-20 [Source:RefSeq peptide;Acc:NP_001103005]	-1.28854	7.25175e-08	2.4428		protein transport
ENSRNOG00000012356	Slc36a1	Proton-coupled amino acid transporter 1 [Source:UniProtKB/Swiss-Prot;Acc:Q924A5]	-1.28755	8.65454e-07	2.44113	ion transporter	neutral amino acid transport;glycine transport;proline transport;symporter activity;lysosome;neutral amino acid transmembrane transporter activity;L-proline transmembrane transporter activity;L-alanine transport;endoplasmic reticulum;proton transport;lysosomal membrane;plasma membrane;integral to membrane;glycine transmembrane transporter activity;proline transmembrane transport;L-alanine transme…
ENSRNOG00000009601	Trpc1	Short transient receptor potential channel 1 [Source:UniProtKB/Swiss-Prot;Acc:Q9QX01]	-1.28138	5.68252e-08	2.43072	ion transporter	ion transport;calcium ion transport
ENSRNOG00000019996	Slc16a1	Monocarboxylate transporter 1 [Source:UniProtKB/Swiss-Prot;Acc:P53987]	-1.27142	6.83775e-08	2.41399	ion transporter	symporter activity;protein binding;organic anion transport;integral to membrane;mitochondrion;secondary active monocarboxylate transmembrane transporter activity;transmembrane transport;plasma membrane
ENSRNOG00000011891	Atp6v1b2	V-type proton ATPase subunit B, brain isoform [Source:UniProtKB/Swiss-Prot;Acc:P62815]	-1.26907	5.1981e-08	2.41007	ion transporter	ion transport;proton transport
ENSRNOG00000018068	Ndufs6	NADH dehydrogenase [ubiquinone] iron-sulfur protein 6, mitochondrial [Source:UniProtKB/Swiss-Prot;Acc:P52504]	-1.26363	1.44124e-07	2.40099	mitochondrial	transport
ENSRNOG00000002146	Pkd2	polycystin-2 [Source:RefSeq peptide;Acc:NP_001178863]	-1.26022	9.05789e-08	2.39533	ion transporter	ion transport;calcium ion transmembrane transport;calcium ion transport
ENSRNOG00000016897	Rlbp1	retinaldehyde-binding protein 1 [Source:RefSeq peptide;Acc:NP_001099744]	-1.25588	7.41017e-08	2.38812		transporter activity
ENSRNOG00000019655	B0K022_RAT	ATPase, H+ transporting, V0 subunit B (Predicted), isoform CRA_aAtp6v0b protein [Source:UniProtKB/TrEMBL;Acc:B0K022]	-1.25023	9.77799e-08	2.37879	ion transporter	ion transport;hydrogen ion transmembrane transporter activity
ENSRNOG00000021704	LOC691125		-1.24748	0.00229983	2.37426		phospholipid transporter activity;phospholipid transport
ENSRNOG00000016769	Rab38	ras-related protein Rab-38 [Source:RefSeq peptide;Acc:NP_665717]	-1.24423	2.01769e-06	2.36892		protein transport, protein trafficking to lysosome-related organelles
ENSRNOG00000017146	RGD1560225	Uncharacterized protein [Source:UniProtKB/TrEMBL;Acc:D3ZE20]	-1.24263	1.64135e-06	2.3663	ion transporter	calcium ion transport
ENSRNOG00000003038	Sft2d2	Vesicle transport protein SFT2B [Source:UniProtKB/Swiss-Prot;Acc:Q4FZV2]	-1.23971	2.87169e-07	2.36151		protein transport
ENSRNOG00000007356	Vps24	Charged multivesicular body protein 3 [Source:UniProtKB/Swiss-Prot;Acc:Q8CGS4]	-1.2361	1.59059e-07	2.35561		protein transport, also known as Chmp3, endosome homeostasis
ENSRNOG00000018567	Slc20a1	Sodium-dependent phosphate transporter 1 [Source:UniProtKB/Swiss-Prot;Acc:Q9JJP0]	-1.23529	1.30404e-07	2.35428	ion transporter	inorganic phosphate transmembrane transporter activity;integral to membrane;symporter activity;signal transduction;high affinity inorganic phosphate:sodium symporter activity;sodium ion transport;phosphate transport;membrane;signal transducer activity;receptor activity;transport;positive regulation of I-kappaB kinase/NF-kappaB cascade
ENSRNOG00000011455	Slc36a4	proton-coupled amino acid transporter 4 [Source:RefSeq peptide;Acc:NP_001101597]	-1.23149	1.98625e-07	2.3481		integral to membrane;membrane
ENSRNOG00000008786	Ap1b1	AP-1 complex subunit beta-1 [Source:UniProtKB/Swiss-Prot;Acc:P52303]	-1.22784	1.47851e-07	2.34216		protein transporter activity;protein transport
ENSRNOG00000008192	Slc48a1	Heme transporter HRG1 [Source:UniProtKB/Swiss-Prot;Acc:B0BNL4]	-1.22482	1.98718e-07	2.33726		;endosome;endosome membrane;lysosomal membrane;integral to membrane;membrane;transport
ENSRNOG00000037471	D4A481_RAT	Uncharacterized protein [Source:UniProtKB/TrEMBL;Acc:D4A481]	-1.21736	9.78036e-07	2.3252		transporter activity;transport
ENSRNOG00000004403	Slc25a32	mitochondrial folate transporter/carrier [Source:RefSeq peptide;Acc:NP_001166805]	-1.21279	7.39372e-07	2.31785	ion transporter;mitochondrial	binding;integral to membrane;membrane;mitochondrion;transmembrane transport;transport
ENSRNOG00000017693	Slc2a5	Solute carrier family 2, facilitated glucose transporter member 5 [Source:UniProtKB/Swiss-Prot;Acc:P43427]	-1.21258	0.00127753	2.31751		transporter activity;glucose transmembrane transporter activity;glucose transport;substrate-specific transmembrane transporter activity;fructose transport;fructose transmembrane transporter activity;carbohydrate transport;integral to membrane;membrane;transmembrane transport;transport
ENSRNOG00000003635	Disp1	protein dispatched homolog 1 [Source:RefSeq peptide;Acc:NP_001099453]	-1.21143	3.576e-07	2.31568	peptide	peptide transporter activity;peptide transport
ENSRNOG00000002094	Atg3	Ubiquitin-like-conjugating enzyme ATG3 [Source:UniProtKB/Swiss-Prot;Acc:Q6AZ50]	-1.21133	3.47532e-07	2.31551		protein transport
ENSRNOG00000042320	Slc41a1	solute carrier family 41, member 1 [Source:RefSeq peptide;Acc:NP_001102325]	-1.20779	5.13918e-07	2.30983	ion transporter	cation transport;cation transmembrane transporter activity
ENSRNOG00000043330			-1.2049	2.04282e-05	2.30522		protein transport
ENSRNOG00000016000	Atp5f1	ATP synthase subunit b, mitochondrial [Source:UniProtKB/Swiss-Prot;Acc:P19511]	-1.20443	2.41716e-07	2.30446	ion transporter;mitochondrial	ion transport;hydrogen ion transmembrane transporter activity
ENSRNOG00000017571	Ndufa2	NADH dehydrogenase [Source:RefSeq peptide;Acc:NP_001099623]	-1.20338	3.20001e-07	2.30278		transport
ENSRNOG00000022555	LOC497899	Putative uncharacterized protein LOC497899 [Source:UniProtKB/TrEMBL;Acc:Q6AXV8]	-1.20171	4.55587e-05	2.30013		transporter activity;transport
ENSRNOG00000008569	Ndufa6	NADH dehydrogenase [Source:RefSeq peptide;Acc:NP_001123977]	-1.19955	3.22822e-07	2.29667		transport
ENSRNOG00000028884	Atp5l	ATP synthase subunit g, mitochondrial [Source:RefSeq peptide;Acc:NP_997681]	-1.19464	3.74353e-07	2.28888	ion transporter;mitochondrial	hydrogen ion transmembrane transporter activity
ENSRNOG00000012247	Rab7a	Ras-related protein Rab-7a [Source:UniProtKB/Swiss-Prot;Acc:P09527]	-1.18932	3.74859e-07	2.28045		protein transport, controls the endosomal trafficking and neuritogenic signaling of the nerve growth factor receptor TrkA.
ENSRNOG00000007839	Slc16a7	Monocarboxylate transporter 2 [Source:UniProtKB/Swiss-Prot;Acc:Q63344]	-1.18808	7.76792e-05	2.27849	ion transporter	symporter activity;membrane fraction;transmembrane transport;monocarboxylic acid transport;organic anion transport;integral to membrane;secondary active monocarboxylate transmembrane transporter activity;monocarboxylic acid transmembrane transporter activity;plasma membrane
ENSRNOG00000002840	Atp5b	ATP synthase subunit beta, mitochondrial [Source:UniProtKB/Swiss-Prot;Acc:P10719]	-1.18588	3.64713e-07	2.27502	ion transporter;mitochondrial	ion transport;proton transport
ENSRNOG00000017074	Rab28	Ras-related protein Rab-28 [Source:UniProtKB/Swiss-Prot;Acc:P51158]	-1.18561	4.34279e-07	2.27459		protein transport
ENSRNOG00000005362	Rab3ip	Rab-3A-interacting protein [Source:UniProtKB/Swiss-Prot;Acc:Q62739]	-1.1825	5.75072e-07	2.26969		protein transport
ENSRNOG00000018785	Slc16a13	Monocarboxylate transporter 13 [Source:UniProtKB/Swiss-Prot;Acc:Q66HE2]	-1.18061	5.28843e-07	2.26672		integral to membrane;symporter activity;plasma membrane;transmembrane transport
ENSRNOG00000027491	Vldlr	Very low-density lipoprotein receptor [Source:UniProtKB/Swiss-Prot;Acc:P98166]	-1.17521	7.63984e-07	2.25826		lipid transport;transport
ENSRNOG00000003626	Atp5h	ATP synthase subunit d, mitochondrial [Source:RefSeq peptide;Acc:NP_062256]	-1.17204	9.48473e-07	2.25329	ion transporter;mitochondrial	hydrogen ion transmembrane transporter activity
ENSRNOG00000001873	P2rx6	P2X purinoceptor 6 [Source:UniProtKB/Swiss-Prot;Acc:P51579]	-1.17179	8.2352e-07	2.25291	ion transporter;transmitter receptor	ion transport
ENSRNOG00000013641	D4AB24_RAT	Uncharacterized protein [Source:UniProtKB/TrEMBL;Acc:D4AB24]	-1.17005	1.63918e-06	2.2502		pigment granule transport
ENSRNOG00000000823	Gcc2	GRIP and coiled-coil domain-containing protein 2 [Source:RefSeq peptide;Acc:NP_001101103]	-1.16733	6.19301e-07	2.24596		protein transport
ENSRNOG00000017545	Mrs2	Magnesium transporter MRS2 homolog, mitochondrial [Source:UniProtKB/Swiss-Prot;Acc:Q9ET09]	-1.1666	1.20886e-06	2.24481	ion transporter;mitochondrial	metal ion transmembrane transporter activity;mitochondrial inner membrane;metal ion transport;ion transport;integral to membrane;membrane;mitochondrion;transmembrane transport
ENSRNOG00000009946	Ldlr	Low-density lipoprotein receptor [Source:UniProtKB/Swiss-Prot;Acc:P35952]	-1.16342	1.01583e-06	2.23988		lipid transport;cholesterol transport;transport
ENSRNOG00000009856	Sypl1	synaptophysin-like protein 1 [Source:RefSeq peptide;Acc:NP_001014285]	-1.1568	9.56593e-07	2.22963		transporter activity
ENSRNOG00000006989	Vamp2	Vesicle-associated membrane protein 2 [Source:UniProtKB/Swiss-Prot;Acc:P63045]	-1.15478	1.02498e-06	2.2265		protein transport, Differential regulation of the serotonin transporter
ENSRNOG00000006839	ARL5A_RAT	ADP-ribosylation factor-like protein 5A [Source:UniProtKB/Swiss-Prot;Acc:P51646]	-1.15388	9.4823e-07	2.22512		protein transport
ENSRNOG00000001285	Atp2a2	Sarcoplasmic/endoplasmic reticulum calcium ATPase 2 [Source:UniProtKB/Swiss-Prot;Acc:P11507]	-1.15387	7.83661e-07	2.22509	ion transporter	cation transport;calcium ion transport
ENSRNOG00000015205	Cyb5a	Cytochrome b5 [Source:UniProtKB/Swiss-Prot;Acc:P00173]	-1.15257	1.53516e-06	2.22309		transport
ENSRNOG00000017808	Klf15	Krueppel-like factor 15 [Source:RefSeq peptide;Acc:NP_445988]	-1.15217	2.39483e-06	2.22249		glucose transport
ENSRNOG00000011956	Aktip	AKT-interacting protein [Source:UniProtKB/Swiss-Prot;Acc:Q5FVH4]	-1.15182	9.69685e-07	2.22194		protein transport
ENSRNOG00000005763	Arl1	ADP-ribosylation factor-like protein 1 [Source:UniProtKB/Swiss-Prot;Acc:P61212]	-1.14947	9.56593e-07	2.21832		protein transport
ENSRNOG00000031203	Scfd1	Sec1 family domain-containing protein 1 [Source:UniProtKB/Swiss-Prot;Acc:Q62991]	-1.14845	1.22583e-06	2.21675		protein transport, syntaxin-binding protein that regulates ER to Golgi transport
ENSRNOG00000011653	FAM21_RAT	WASH complex subunit FAM21 [Source:UniProtKB/Swiss-Prot;Acc:Q80X08]	-1.14577	1.06941e-06	2.21265		transport
ENSRNOG00000006426	Syt1	Synaptotagmin-1 [Source:UniProtKB/Swiss-Prot;Acc:P21707]	-1.14458	1.3271e-05	2.21082		transporter activity
ENSRNOG00000007051	Rraga	Ras-related GTP-binding protein A [Source:UniProtKB/Swiss-Prot;Acc:Q63486]	-1.14217	1.12258e-06	2.20713		protein transport
ENSRNOG00000002705	Vps4b	vacuolar protein sorting-associated protein 4B [Source:RefSeq peptide;Acc:NP_001020887]	-1.14212	1.17603e-06	2.20706	ion transporter	potassium ion transport;cholesterol transport
ENSRNOG00000023064	Catsper2	Cation channel sperm-associated protein 2 [Source:UniProtKB/Swiss-Prot;Acc:Q6AXP6]	-1.13588	2.84787e-05	2.19752	ion transporter	ion transport;calcium ion transport
ENSRNOG00000040257	Chmp2b		-1.13307	2.41748e-06	2.19325		protein transport
ENSRNOG00000020992	Selenbp1	Selenium-binding protein 1 [Source:UniProtKB/Swiss-Prot;Acc:Q8VIF7]	-1.12803	8.92762e-06	2.1856		protein transport
ENSRNOG00000029260	Pitpnm2	membrane-associated phosphatidylinositol transfer protein 2 [Source:RefSeq peptide;Acc:NP_001100609]	-1.12758	1.77831e-06	2.18493		transport
ENSRNOG00000008372	Vamp7	Vesicle-associated membrane protein 7 [Source:UniProtKB/Swiss-Prot;Acc:Q9JHW5]	-1.12002	5.24285e-06	2.1735		transport;protein transport, member of the SNARE family of proteins, PCTV-cis-Golgi SNARE complex is composed of VAMP7, syntaxin 5, Bet1, and vti1a.
ENSRNOG00000017333	Syt4	Synaptotagmin-4 [Source:UniProtKB/Swiss-Prot;Acc:P50232]	-1.11995	5.48508e-05	2.1734		transporter activity
ENSRNOG00000016704	Pcyox1	Prenylcysteine oxidase [Source:UniProtKB/Swiss-Prot;Acc:Q99ML5]	-1.11913	1.88473e-06	2.17216		chloride transport
ENSRNOG00000025155	Lmtk2	serine/threonine-protein kinase LMTK2 [Source:RefSeq peptide;Acc:NP_001131113]	-1.11461	2.1926e-06	2.16536		transferrin transport
ENSRNOG00000002832	Slc16a2	Monocarboxylate transporter 8 [Source:UniProtKB/Swiss-Prot;Acc:Q8K1P8]	-1.10064	2.67638e-06	2.1445		thyroid hormone transmembrane transporter activity;symporter activity;integral to membrane;hormone transport;transmembrane transport;plasma membrane
ENSRNOG00000043069	Sec22a	Vesicle-trafficking protein SEC22a [Source:UniProtKB/Swiss-Prot;Acc:Q642F4]	-1.09358	7.31545e-06	2.13402		protein transport, vesicle trafficking between endoplasmic reticulum and Golgi apparatus
ENSRNOG00000020288	Slc25a20	Mitochondrial carnitine/acylcarnitine carrier protein [Source:UniProtKB/Swiss-Prot;Acc:P97521]	-1.09226	3.63832e-06	2.13208	mitochondrial	transport
ENSRNOG00000018176	Rab6a	Ras-related protein Rab-6A [Source:UniProtKB/Swiss-Prot;Acc:Q9WVB1]	-1.09136	3.35571e-06	2.13075		protein transport, facilitates ATPase activity of N-ethylmaleimide-sensitive fusion protein (NSF) to signal vesicle fusion
ENSRNOG00000020679	Icam1	Intercellular adhesion molecule 1 [Source:UniProtKB/Swiss-Prot;Acc:Q00238]	-1.08517	6.99643e-06	2.12163	ion transporter	negative regulation of calcium ion transport
ENSRNOG00000009620	Cybrd1	Cytochrome b reductase 1 [Source:UniProtKB/Swiss-Prot;Acc:Q5RKJ2]	-1.07845	9.34968e-06	2.11177		transport
ENSRNOG00000010176	Map2k1	Dual specificity mitogen-activated protein kinase kinase 1 [Source:UniProtKB/Swiss-Prot;Acc:Q01986]	-1.07815	4.90771e-06	2.11132		melanosome transport
ENSRNOG00000010938	Slc7a10	Asc-type amino acid transporter 1 [Source:UniProtKB/Swiss-Prot;Acc:P63116]	-1.06571	8.20478e-06	2.0932		D-serine transport;neutral amino acid transport;amino acid transport;L-serine transmembrane transporter activity;dendrite;amino acid transmembrane transporter activity;protein binding;membrane;D-serine transmembrane transporter activity;D-alanine transport;L-serine transport;integral to membrane;neutral amino acid transmembrane transporter activity;transmembrane transport;transport
ENSRNOG00000002999	RGD1359380	Timmdc1, Transmembrane protein C3orf1 homolog [Source:UniProtKB/Swiss-Prot;Acc:Q6AY94]	-1.06528	8.36998e-06	2.09258		protein transporter activity;protein transport
ENSRNOG00000001053	Tmed2	Transmembrane emp24 domain-containing protein 2 [Source:UniProtKB/Swiss-Prot;Acc:Q63524]	-1.06255	6.12736e-06	2.08862		transport, role in intracellular vesicle-mediated protein transportfrom the endoplasmic reticulum to the Golgi
ENSRNOG00000009580	Lca5	Lebercilin [Source:UniProtKB/Swiss-Prot;Acc:Q5U2Y9]	-1.0575	1.09065e-05	2.08132		protein transport
ENSRNOG00000012623	Arf4	ADP-ribosylation factor 4 [Source:UniProtKB/Swiss-Prot;Acc:P61751]	-1.05732	6.82373e-06	2.08106		protein transport
ENSRNOG00000003052	Cox18	mitochondrial inner membrane protein COX18 [Source:RefSeq peptide;Acc:NP_001099470]	-1.05681	2.61036e-05	2.08033	mitochondrial	protein transporter activity;protein transport
ENSRNOG00000011864	Gm2a	ganglioside GM2 activator [Source:RefSeq peptide;Acc:NP_758838]	-1.04793	9.1268e-06	2.06755		lipid transport;lipid transporter activity
ENSRNOG00000017136	SYT17_RAT	Synaptotagmin-17 [Source:UniProtKB/Swiss-Prot;Acc:Q62807]	-1.04281	1.91226e-05	2.06024		transporter activity
ENSRNOG00000018281	Uqcrfs1	Cytochrome b-c1 complex subunit Rieske, mitochondrialCytochrome b-c1 complex subunit 11 [Source:UniProtKB/Swiss-Prot;Acc:P20788]	-1.04197	9.80829e-06	2.05904	mitochondrial	transport
ENSRNOG00000010543	Srpr	signal recognition particle receptor subunit alpha [Source:RefSeq peptide;Acc:NP_001029322]	-1.04036	1.04193e-05	2.05674		transport
ENSRNOG00000006375	VDAC1_RAT	Voltage-dependent anion-selective channel protein 1 [Source:UniProtKB/Swiss-Prot;Acc:Q9Z2L0]	-1.0403	2.84598e-05	2.05665	ion transporter	anion transport
ENSRNOG00000011302	Rab11a	Ras-related protein Rab-11A [Source:UniProtKB/Swiss-Prot;Acc:P62494]	-1.038	1.08032e-05	2.05338	ion transporter	regulation of protein transport;protein transport, endosomal trafficking for the synaptic delivery of AMPA receptors
ENSRNOG00000005988	Arl8a	ADP-ribosylation factor-like protein 8A [Source:RefSeq peptide;Acc:NP_001102541]	-1.03384	1.4052e-05	2.04747		protein transport
ENSRNOG00000017642	Acbd5	Acyl-CoA-binding domain-containing protein 5 [Source:UniProtKB/Swiss-Prot;Acc:A0FKI7]	-1.0277	5.07142e-05	2.03877		transport
ENSRNOG00000010624	Ap3b1	AP-3 complex subunit beta-1 [Source:RefSeq peptide;Acc:NP_001101116]	-1.02509	1.40081e-05	2.03509		protein transporter activity;protein transport
ENSRNOG00000013687	D4A6Z5_RAT	Uncharacterized protein [Source:UniProtKB/TrEMBL;Acc:D3ZWB3]	-1.02039	2.40792e-05	2.02847	ion transporter	metal ion transport
ENSRNOG00000033643	Exoc2	Exocyst complex component 2 [Source:UniProtKB/Swiss-Prot;Acc:O54921]	-1.01839	1.64791e-05	2.02565		protein transport, putative secretory protein that may be involved in vesicle fusion
ENSRNOG00000002051	Synj1	Synaptojanin-1 [Source:UniProtKB/Swiss-Prot;Acc:Q62910]	-1.01335	2.33941e-05	2.01859		neurotransmitter transport
ENSRNOG00000025873	Atp5e	ATP synthase subunit epsilon, mitochondrial [Source:UniProtKB/Swiss-Prot;Acc:P29418]	-1.01317	1.87696e-05	2.01834	ion transporter;mitochondrial	ion transport;proton transport, may be involved in sorting lumenal proteins in the trans-Golgi
ENSRNOG00000031814	Sort1	Sortilin [Source:UniProtKB/Swiss-Prot;Acc:O54861]	-1.01228	1.79931e-05	2.01709		transport
ENSRNOG00000021234	D3ZVP9_RAT	Uncharacterized protein [Source:UniProtKB/TrEMBL;Acc:D3ZVP9]	-1.01164	0.0060664	2.0162	ion transporter	transporter activity;borate transmembrane transporter activity;anion transport;bicarbonate transport;borate transmembrane transport;proton transport;fluid transport;sodium ion transport;borate transport;bicarbonate transmembrane transporter activity;transport
ENSRNOG00000013381	TS101_RAT	Tumor susceptibility gene 101 protein [Source:UniProtKB/Swiss-Prot;Acc:Q6IRE4]	-1.00086	2.47397e-05	2.0012		protein transport
Slcs	74
